# Supplementary material for: Cryo-EM structure of the volume-regulated anion channel LRRC8D isoform identifies features important for substrate permeation
Source: Commun Biol. 2020 May 15;3:240. doi: 10.1038/s42003-020-0951-z (PMC7229184; doi:10.1038/s42003-020-0951-z)
Supplement: Supplementary file 2 — Supplementary Data 1 [file 42003_2020_951_MOESM2_ESM.xlsx]

## Sheet: Proteins
Source data for Supplementary Figure 1c
Checked	Protein FDR Confidence: Combined	Master	Accession	Description	Exp. q-value: Combined	Sum PEP Score	Coverage [%]	# Peptides	# PSMs	# Unique Peptides	# Protein Groups	# AAs	MW [kDa]	calc. pI	Score Mascot: Mascot	# Peptides (by Search Engine): Mascot	Biological Process	Cellular Component	Molecular Function	Pfam IDs	Entrez Gene ID	Gene Symbol	Chromosome	WikiPathways	Ensembl Gene ID	KEGG Pathways	Abundance Ratio: (F2) / (F1)	Abundance Ratio: (F3) / (F1)	Abundance Ratio Variability [%]: (F2) / (F1)	Abundance Ratio Variability [%]: (F3) / (F1)	Abundances (Grouped): F1	Abundances (Grouped): F2	Abundances (Grouped): F3	Abundance: F1: Sample	Abundance: F2: Sample	Abundance: F3: Sample	Found in Sample: [S1] F1: Sample	Found in Sample: [S2] F2: Sample	Found in Sample: [S3] F3: Sample	Modifications
FALSE	High	Master Protein	34222199	volume-regulated anion channel subunit LRRC8D [Homo sapiens]	0	2447.99	88	101	3608	5	1	858	98.1	7.72	126988	101	regulation of biological process;response to stimulus;transport	cytoplasm;endoplasmic reticulum;membrane	protein binding;transporter activity	Pf12534, Pf12799, Pf13855	55144	LRRC8D	1		ENSG00000171492.14		1.127	1.269	27.44	4.59	85.5	104	110.4	1.18459e+10	1.16753e+10	9.67706e+09	High	High	High	Acetyl [N-Term]
	Checked	Confidence	Annotated Sequence	Modifications	Modifications in Master Proteins	Qvality PEP	Qvality q-value	# Protein Groups	# Proteins	# PSMs	Master Protein Accessions	Positions in Master Proteins	# Missed Cleavages	Theo. MH+ [Da]	Abundance Ratio: (F2) / (F1)	Abundance Ratio: (F3) / (F1)	Abundance Ratio Variability [%]: (F2) / (F1)	Abundance Ratio Variability [%]: (F3) / (F1)	Abundances (Grouped): F1	Abundances (Grouped): F2	Abundances (Grouped): F3	Abundance: F1: Sample	Abundance: F2: Sample	Abundance: F3: Sample	Quan Info	Found in Sample: [S1] F1: Sample	Found in Sample: [S2] F2: Sample	Found in Sample: [S3] F3: Sample	Confidence (by Search Engine): Mascot	Percolator q-Value (by Search Engine): Mascot	Percolator PEP (by Search Engine): Mascot	Ions Score (by Search Engine): Mascot	Top Apex RT [min]	Sequence in Protein	Positions in Protein	Peptide Group Modifications in Protein	Quan Usage
	FALSE	High	[K].NLESLYFSNNKLESLPVAVFSLQKLRCLDVSYNNISMIPIEIGLLQNLQHLHITGNK.[V]	1xCarboxymethyl [C27]		2.43137e-05	0	3	6	6	7022525; 34222199; 52545731	7022525 [531-587]; 34222199 [707-763]; 52545731 [654-710]	3	6539.45	0.818	2.788	0	0	65.1	53.3	181.6	30909540	20479932	54531966	Shared	High	High	High	High	0	6.961e-08	37	34.26	K.NLESLYFSNNKLESLPVAVFSLQKLRCLDVSYNNISMIPIEIGLLQNLQHLHITGNK.V	[707-763]		Not Used
	FALSE	High	[K].NLESLYFSNNKLESLPVAVFSLQK.[L]			4.3357e-06	0	4	7	9	7022525; 34222199; 52545731; 62897133	7022525 [531-554]; 34222199 [707-730]; 52545731 [654-677]; 62897133 [520-543]	1	2740.46	1.194	1.998	0	0	71.6	85.5	143	3234953072	3130530880	4.09016e+09	Shared	High	High	High	High	0	2.706e-08	89	32.45	K.NLESLYFSNNKLESLPVAVFSLQK.L	[707-730]		Not Used
	FALSE	High	[K].NLESLYFSNNK.[L]			0.0084281	0	4	7	8	7022525; 34222199; 52545731; 62897133	7022525 [531-541]; 34222199 [707-717]; 52545731 [654-664]; 62897133 [520-530]	0	1328.65	1.161	1.217	0	0	88.8	103.1	108.1	2264830656	2131454784	1.74422e+09	Shared	High	High	High	High	0	0.0006977	56	29.41	K.NLESLYFSNNK.L	[707-717]		Not Used
	FALSE	High	[K].NDFAFLLHMVDQYDQLYSKR.[F]	1xOxidation [M9]		9.62709e-06	0	4	7	7	7022525; 34222199; 52545731; 62897133	7022525 [238-257]; 34222199 [414-433]; 52545731 [361-380]; 62897133 [227-246]	1	2519.2	0.66	2.326	0	0	75.3	49.7	175.1	108621336	58086062	159865696	Excluded Modification	High	High	High	High	0	6.041e-07	98	32.34	K.NDFAFLLHMVDQYDQLYSKR.F	[414-433]		Not Used
	FALSE	High	[K].NDFAFLLHMVDQYDQLYSKR.[F]			8.98949e-07	0	4	7	6	7022525; 34222199; 52545731; 62897133	7022525 [238-257]; 34222199 [414-433]; 52545731 [361-380]; 62897133 [227-246]	1	2503.21	1.009	0.01	0	0	148.6	149.9	1.5	1610480174	1316400550	10050159	Shared	High	High	High	High	0	1.765e-10	109	33.34	K.NDFAFLLHMVDQYDQLYSKR.F	[414-433]		Not Used
	FALSE	High	[K].NDFAFLLHMVDQYDQLYSK.[R]	1xOxidation [M9]		1.37283e-05	0	4	7	7	7022525; 34222199; 52545731; 62897133	7022525 [238-256]; 34222199 [414-432]; 52545731 [361-379]; 62897133 [227-245]	0	2363.1	1.999	2.979	0	0	50.2	100.3	149.5	1185371424	1919957376	2235034429	Excluded Modification	High	High	High	High	0	1.006e-07	97	32.77	K.NDFAFLLHMVDQYDQLYSK.R	[414-432]		Not Used
	FALSE	High	[K].NDFAFLLHMVDQYDQLYSK.[R]			1.78267e-06	0	4	7	19	7022525; 34222199; 52545731; 62897133	7022525 [238-256]; 34222199 [414-432]; 52545731 [361-379]; 62897133 [227-245]	0	2347.11	0.944	1.195	0	0	95.5	90.2	114.2	4.23538e+09	3.24126e+09	3.20434e+09	Shared	High	High	High	High	0	7.207e-09	82	33.98	K.NDFAFLLHMVDQYDQLYSK.R	[414-432]		Not Used
	FALSE	High	[R].NAQDKQELHLFMLSGVPDAVFDLTDLDVLKLELIPEAK.[I]	1xOxidation [M12]		1.47404e-09	0	4	7	65	7022525; 34222199; 52545731; 62897133	7022525 [291-328]; 34222199 [467-504]; 52545731 [414-451]; 62897133 [280-317]	2	4281.24	0.739	2.231	0	0	75.6	55.8	168.6	3.75897e+08	2.25041e+08	5.30654e+08	Excluded Modification	High	High	High	High	0	3.53e-12	61	34.26	R.NAQDKQELHLFMLSGVPDAVFDLTDLDVLKLELIPEAK.I	[467-504]		Not Used
	FALSE	High	[R].NAQDKQELHLFMLSGVPDAVFDLTDLDVLKLELIPEAK.[I]			2.38255e-08	0	4	7	79	7022525; 34222199; 52545731; 62897133	7022525 [291-328]; 34222199 [467-504]; 52545731 [414-451]; 62897133 [280-317]	2	4265.24	0.857	1.28	0	0	95.6	82	122.4	8.53491e+08	5.92778e+08	6.9116e+08	Shared	High	High	High	High	0	9.73e-11	69	34.24	R.NAQDKQELHLFMLSGVPDAVFDLTDLDVLKLELIPEAK.I	[467-504]		Not Used
	FALSE	High	[R].NAQDKQELHLFMLSGVPDAVFDLTDLDVLK.[L]	1xOxidation [M12]		2.52112e-08	0	4	7	12	7022525; 34222199; 52545731; 62897133	7022525 [291-320]; 34222199 [467-496]; 52545731 [414-443]; 62897133 [280-309]	1	3387.71	1.805	1.707	0	0	66.5	120	113.5	1.01682e+09	1.48703e+09	1098150204	Excluded Modification	High	High	High	High	0	3.891e-12	83	33.7	R.NAQDKQELHLFMLSGVPDAVFDLTDLDVLK.L	[467-496]		Not Used
	FALSE	High	[R].NAQDKQELHLFMLSGVPDAVFDLTDLDVLK.[L]			2.47546e-09	0	4	7	13	7022525; 34222199; 52545731; 62897133	7022525 [291-320]; 34222199 [467-496]; 52545731 [414-443]; 62897133 [280-309]	1	3371.72	0.717	1.736	0	0	86.9	62.3	150.8	1912750444	1111725720	2101187388	Shared	High	High	High	High	0	1.325e-08	78	34.09	R.NAQDKQELHLFMLSGVPDAVFDLTDLDVLK.L	[467-496]		Not Used
	FALSE	High	[K].MMNVAELELQNCELERIPHAIFSLSNLQELDLK.[S]	1xCarboxymethyl [C12]; 2xOxidation [M1; M2]		0.000594656	0	4	7	1	7022525; 34222199; 52545731; 62897133	7022525 [458-490]; 34222199 [634-666]; 52545731 [581-613]; 62897133 [447-479]	1	3930.93	1.009	0.01	0		149.4	150.6		9203443	7522633		Excluded Modification	Peak Found	High	Not Found	High	0	3.513e-06	61	33.32	K.MMNVAELELQNCELERIPHAIFSLSNLQELDLK.S	[634-666]		Not Used
	FALSE	High	[K].MMNVAELELQNCELERIPHAIFSLSNLQELDLK.[S]	1xCarboxymethyl [C12]; 1xOxidation [M]		0.000100856	0	4	7	4	7022525; 34222199; 52545731; 62897133	7022525 [458-490]; 34222199 [634-666]; 52545731 [581-613]; 62897133 [447-479]	1	3914.93	0.365	1.315	0	0	111.9	40.9	147.2	25103032	7435134	20891584	Excluded Modification	High	Peak Found	High	High	0	1.884e-07	46	33.56	K.MMNVAELELQNCELERIPHAIFSLSNLQELDLK.S	[634-666]		Not Used
	FALSE	High	[K].MMNVAELELQNCELERIPHAIFSLSNLQELDLK.[S]	1xCarboxymethyl [C12]		9.38279e-05	0	4	7	2	7022525; 34222199; 52545731; 62897133	7022525 [458-490]; 34222199 [634-666]; 52545731 [581-613]; 62897133 [447-479]	1	3898.94	0.832	0.401	0	0	134.4	111.8	53.9	96042948	64743860	24373042	Shared	High	Peak Found	High	High	0	1.677e-07	48	29.14	K.MMNVAELELQNCELERIPHAIFSLSNLQELDLK.S	[634-666]		Not Used
	FALSE	High	[K].MMNVAELELQNCELER.[I]	1xCarboxymethyl [C12]; 2xOxidation [M1; M2]		6.34007e-06	0	4	7	36	7022525; 34222199; 52545731; 62897133	7022525 [458-473]; 34222199 [634-649]; 52545731 [581-596]; 62897133 [447-462]	0	2011.88	3.169	1.599	0	0	52	164.8	83.2	3.65055e+08	9.37456e+08	3.69486e+08	Excluded Modification	High	High	High	High	0	4.136e-08	116	29.95	K.MMNVAELELQNCELER.I	[634-649]		Not Used
	FALSE	High	[K].MMNVAELELQNCELER.[I]	1xCarboxymethyl [C12]; 1xOxidation [M]		4.11262e-07	0	4	7	138	7022525; 34222199; 52545731; 62897133	7022525 [458-473]; 34222199 [634-649]; 52545731 [581-596]; 62897133 [447-462]	0	1995.88	1.623	1.411	0	0	74.4	120.7	104.9	2.58322e+09	3.39664e+09	2.30637e+09	Excluded Modification	High	High	High	High	0	8.639e-09	132	30.38	K.MMNVAELELQNCELER.I	[634-649]		Not Used
	FALSE	High	[K].MMNVAELELQNCELER.[I]	1xCarboxymethyl [C12]		2.74111e-06	0	4	7	69	7022525; 34222199; 52545731; 62897133	7022525 [458-473]; 34222199 [634-649]; 52545731 [581-596]; 62897133 [447-462]	0	1979.89	0.845	1.334	0	0	94.4	79.7	125.9	3.95551e+09	2.70783e+09	3.34015e+09	Shared	High	High	High	High	0	7.302e-09	132	30.97	K.MMNVAELELQNCELER.I	[634-649]		Not Used
	FALSE	High	[K].QELHLFMLSGVPDAVFDLTDLDVLKLELIPEAK.[I]	1xOxidation [M7]		1.72853e-07	0	4	7	36	7022525; 34222199; 52545731; 62897133	7022525 [296-328]; 34222199 [472-504]; 52545731 [419-451]; 62897133 [285-317]	1	3724.98	1.539	2.602	0	0	58.4	89.8	151.8	1.04302e+08	1.30084e+08	1.71741e+08	Excluded Modification	High	High	High	High	0	5.568e-10	71	34.22	K.QELHLFMLSGVPDAVFDLTDLDVLKLELIPEAK.I	[472-504]		Not Used
	FALSE	High	[K].QELHLFMLSGVPDAVFDLTDLDVLKLELIPEAK.[I]			8.38461e-06	0	4	7	25	7022525; 34222199; 52545731; 62897133	7022525 [296-328]; 34222199 [472-504]; 52545731 [419-451]; 62897133 [285-317]	1	3708.98	0.744	0.685	0	0	123.5	91.9	84.6	257341809	1.55178e+08	1.11523e+08	Shared	High	High	High	High	0	5.783e-09	66	34.46	K.QELHLFMLSGVPDAVFDLTDLDVLKLELIPEAK.I	[472-504]		Not Used
	FALSE	High	[K].QELHLFMLSGVPDAVFDLTDLDVLKLELIPEAK.[I]	1xGln->pyro-Glu [N-Term]; 1xOxidation [M7]		5.31454e-05	0	4	7	2	7022525; 34222199; 52545731; 62897133	7022525 [296-328]; 34222199 [472-504]; 52545731 [419-451]; 62897133 [285-317]	1	3707.95	1.396	0.034	0	0	123.4	172.4	4.2	9276718	10497890	200546	Excluded Modification	High	High	Peak Found	High	0	6.573e-08	46	34.52	K.QELHLFMLSGVPDAVFDLTDLDVLKLELIPEAK.I	[472-504]		Not Used
	FALSE	High	[K].QELHLFMLSGVPDAVFDLTDLDVLKLELIPEAK.[I]	1xGln->pyro-Glu [N-Term]		1.24298e-07	0	4	7	3	7022525; 34222199; 52545731; 62897133	7022525 [296-328]; 34222199 [472-504]; 52545731 [419-451]; 62897133 [285-317]	1	3691.95	0.896	0.909	0	0	107	95.8	97.2	23098866	16767927	13280811	Excluded Modification	High	High	High	High	0	3.035e-12	54	34.95	K.QELHLFMLSGVPDAVFDLTDLDVLKLELIPEAK.I	[472-504]		Not Used
	FALSE	High	[K].QELHLFMLSGVPDAVFDLTDLDVLK.[L]	1xOxidation [M7]		1.61405e-08	0	4	7	23	7022525; 34222199; 52545731; 62897133	7022525 [296-320]; 34222199 [472-496]; 52545731 [419-443]; 62897133 [285-309]	0	2831.45	1.277	2.227	0	0	66.6	85.1	148.3	6.77125e+08	7.00723e+08	9.54411e+08	Excluded Modification	High	High	High	High	0	1.052e-13	96	34.2	K.QELHLFMLSGVPDAVFDLTDLDVLK.L	[472-496]		Not Used
	FALSE	High	[K].QELHLFMLSGVPDAVFDLTDLDVLK.[L]			3.89099e-09	0	4	7	61	7022525; 34222199; 52545731; 62897133	7022525 [296-320]; 34222199 [472-496]; 52545731 [419-443]; 62897133 [285-309]	0	2815.46	0.737	1.007	0	0	109.3	80.6	110.1	1.84375e+09	1.10157e+09	1.17495e+09	Shared	High	High	High	High	0	1.012e-14	92	34.36	K.QELHLFMLSGVPDAVFDLTDLDVLK.L	[472-496]		Not Used
	FALSE	High	[K].QELHLFMLSGVPDAVFDLTDLDVLK.[L]	1xGln->pyro-Glu [N-Term]; 1xOxidation [M7]		4.76946e-08	0	4	7	5	7022525; 34222199; 52545731; 62897133	7022525 [296-320]; 34222199 [472-496]; 52545731 [419-443]; 62897133 [285-309]	0	2814.43	3.591	4.676	0	0	32.4	116.2	151.4	29358158	85430200	8.68757e+07	Excluded Modification	High	High	High	High	0	3.367e-09	71	34.69	K.QELHLFMLSGVPDAVFDLTDLDVLK.L	[472-496]		Not Used
	FALSE	High	[K].QELHLFMLSGVPDAVFDLTDLDVLK.[L]	1xGln->pyro-Glu [N-Term]		9.60779e-08	0	4	7	11	7022525; 34222199; 52545731; 62897133	7022525 [296-320]; 34222199 [472-496]; 52545731 [419-443]; 62897133 [285-309]	0	2798.43	0.892	0.889	0	0	107.9	96.2	95.9	142003612	102648062	79872454	Excluded Modification	High	High	High	High	0	1.993e-12	78	35	K.QELHLFMLSGVPDAVFDLTDLDVLK.L	[472-496]		Not Used
	FALSE	High	[K].NLRELYLIGNLNSENNK.[M]			0.0183044	0	4	7	1	7022525; 34222199; 52545731; 62897133	7022525 [385-401]; 34222199 [561-577]; 52545731 [508-524]; 62897133 [374-390]	1	2004.05											Shared	Not Found	High	Not Found	High	0	0.0009996	4		K.NLRELYLIGNLNSENNK.M	[561-577]		Not Used
	FALSE	High	[K].MIGLESLR.[E]	1xOxidation [M1]		0.159297	0	4	7	20	7022525; 34222199; 52545731; 62897133	7022525 [402-409]; 34222199 [578-585]; 52545731 [525-532]; 62897133 [391-398]	0	934.503	1.054	1.01	0	0	97.9	103.2	98.9	3.71564e+09	3.17485e+09	2.37433e+09	Excluded Modification	High	High	High	High	0	0.06686	35	28.13	K.MIGLESLR.E	[578-585]		Not Used
	FALSE	High	[K].LREISLNHEWTFEK.[L]			0.00600849	0	4	7	4	7022525; 34222199; 52545731; 62897133	7022525 [270-283]; 34222199 [446-459]; 52545731 [393-406]; 62897133 [259-272]	1	1801.92	0.649	0.438	0	0	143.7	93.3	62.9	30347391	1.59647e+07	8408118	Shared	High	High	High	High	0	0.003133	41	28.69	K.LREISLNHEWTFEK.L	[446-459]		Not Used
	FALSE	High	[R].IPLKEYSFEK.[V]			0.00920049	0	4	7	6	7022525; 34222199; 52545731; 62897133	7022525 [214-223]; 34222199 [390-399]; 52545731 [337-346]; 62897133 [203-212]	1	1253.68	0.93	0.483	0	0	124.3	115.7	60	1116360320	841724256	340892215	Shared	High	High	High	High	0	0.0003205	57	26.71	R.IPLKEYSFEK.V	[390-399]		Not Used
	FALSE	High	[R].IPHAIFSLSNLQELDLK.[S]			3.96052e-07	0	4	7	188	7022525; 34222199; 52545731; 62897133	7022525 [474-490]; 34222199 [650-666]; 52545731 [597-613]; 62897133 [463-479]	0	1938.07	1.025	0.969	0	0	100.2	102.7	97.1	6265740314	5.20203e+09	3.84176e+09	Shared	High	High	High	High	0	1.582e-10	114	32.09	R.IPHAIFSLSNLQELDLK.S	[650-666]		Not Used
	FALSE	High	[R].LPAQLGQCR.[M]	1xCarboxymethyl [C8]		0.0324604	0	4	7	12	7022525; 34222199; 52545731; 62897133	7022525 [637-645]; 34222199 [813-821]; 52545731 [760-768]; 62897133 [626-634]	0	1043.53	0.648	0.439	0	0	143.8	93.1	63.1	7031387840	3689552640	1952936880	Shared	High	High	High	High	0	0.00881	44	25.5	R.LPAQLGQCR.M	[813-821]		Not Used
	FALSE	High	[K].LIVLNSLKK.[M]			0.0389747	0	5	12	26	7022525; 34222199; 52545731; 158260707; 62897133	7022525 [449-457]; 34222199 [625-633]; 52545731 [572-580]; 158260707 [581-589]; 62897133 [438-446]	1	1027.69	1.107	0.668	0	0	108.1	119.7	72.2	7.99466e+09	7.17261e+09	3.37983e+09	Shared	High	High	High	High	0	0.05749	47	26.83	K.LLVLNSLKK.M	[625-633]		Not Used
	FALSE	High	[K].LIVLNSLK.[K]			0.0902093	0	5	12	48	7022525; 34222199; 52545731; 158260707; 62897133	7022525 [449-456]; 34222199 [625-632]; 52545731 [572-579]; 158260707 [581-588]; 62897133 [438-445]	0	899.592	1.182	1.274	0	0	86.8	102.6	110.6	1.00649e+10	9.64103e+09	8.11351e+09	Shared	High	High	High	High	0	0.0203	37	29.33	K.LLVLNSLK.K	[625-632]		Not Used
	FALSE	High	[K].LLISYISIICVYGFICLYTLFWLFRIPLKEYSFEK.[V]	2xCarboxymethyl [C10; C16]		6.90503e-07	0	4	7	6	7022525; 34222199; 52545731; 62897133	7022525 [189-223]; 34222199 [365-399]; 52545731 [312-346]; 62897133 [178-212]	2	4410.32	1.003	0.415	0	0	124.1	124.5	51.5	1.96761e+07	1.59946e+07	5163752	Shared	High	High	High	High	0	6.49e-11	30	36.21	K.LLISYISIICVYGFICLYTLFWLFRIPLKEYSFEK.V	[365-399]		Not Used
	FALSE	High	[K].LLISYISIICVYGFICLYTLFWLFRIPLK.[E]	2xCarboxymethyl [C10; C16]		4.42954e-05	0	4	7	2	7022525; 34222199; 52545731; 62897133	7022525 [189-217]; 34222199 [365-393]; 52545731 [312-340]; 62897133 [178-206]	1	3626.98											Shared	Not Found	High	High	High	0	4.853e-08	24		K.LLISYISIICVYGFICLYTLFWLFRIPLK.E	[365-393]		Not Used
	FALSE	High	[R].ILKPWWDVFMDYLAVVMLMVAIFAGTMQLTKDQVVCLPVLPSPVNSK.[A]	1xCarboxymethyl [C36]		5.20196e-06	0	1	2	13	34222199	34222199 [19-65]	1	5364.8	1.436	1.241	0	0	81.6	117.2	101.2	35568137	41395638	27923651		High	High	High	High	0	5.046e-07	43	37.26	R.ILKPWWDVFMDYLAVVMLMVAIFAGTMQLTKDQVVCLPVLPSPVNSK.A	[19-65]		Used
	FALSE	High	[R].ILKPWWDVFMDYLAVVMLMVAIFAGTMQLTK.[D]	4xOxidation [M10; M17; M19; M27]		9.99102e-05	0	1	2	4	34222199	34222199 [19-49]	0	3694.88	100	100				203.1	96.9		43232143	16100701	Excluded Modification	Not Found	High	High	High	0	1.831e-05	44	35.72	R.ILKPWWDVFMDYLAVVMLMVAIFAGTMQLTK.D	[19-49]		Not Used
	FALSE	High	[R].ILKPWWDVFMDYLAVVMLMVAIFAGTMQLTK.[D]	3xOxidation [M10; M27; M]		0.000208333	0	1	2	9	34222199	34222199 [19-49]	0	3678.88	3.845	1.731	0	0	45.6	175.4	79	7.71577e+06	2.40396e+07	8451316	Excluded Modification	High	High	High	High	0	6.224e-07	44	36.65	R.ILKPWWDVFMDYLAVVMLMVAIFAGTMQLTK.D	[19-49]		Not Used
	FALSE	High	[R].ILKPWWDVFMDYLAVVMLMVAIFAGTMQLTK.[D]	2xOxidation [M]		5.39865e-05	0	1	2	27	34222199	34222199 [19-49]	0	3662.89	1.923	1.754	0	0	64.1	123.4	112.5	3.60366e+07	5.61603e+07	3.99909e+07	Excluded Modification	High	High	High	High	0	2.476e-05	52	37.01	R.ILKPWWDVFMDYLAVVMLMVAIFAGTMQLTK.D	[19-49]		Not Used
	FALSE	High	[R].ILKPWWDVFMDYLAVVMLMVAIFAGTMQLTK.[D]	1xOxidation [M]		2.50894e-05	0	1	2	51	34222199	34222199 [19-49]	0	3646.89	0.791	1.287	0	0	97.5	77.1	125.5	1.76009e+08	1.12793e+08	1.4339e+08	Excluded Modification	High	High	High	High	0	3.228e-07	63	37.35	R.ILKPWWDVFMDYLAVVMLMVAIFAGTMQLTK.D	[19-49]		Not Used
	FALSE	High	[R].ILKPWWDVFMDYLAVVMLMVAIFAGTMQLTK.[D]			8.27994e-06	0	1	2	79	34222199	34222199 [19-49]	0	3630.9	0.918	0.979	0	0	103.6	95.1	101.4	4.92409e+08	3.6635e+08	3.04966e+08		High	High	High	High	0	4.973e-08	73	37.49	R.ILKPWWDVFMDYLAVVMLMVAIFAGTMQLTK.D	[19-49]		Used
	FALSE	High	[K].ISQMTNLQELHLCHCPAK.[V]	2xCarboxymethyl [C13; C15]		3.13744e-06	0	4	7	21	7022525; 34222199; 52545731; 62897133	7022525 [333-350]; 34222199 [509-526]; 52545731 [456-473]; 62897133 [322-339]	0	2182.01	1.086	0.529	0	0	114.7	124.6	60.7	4.29777e+09	3783891891	1.43839e+09	Shared	High	High	High	High	0	4.554e-09	107	28.75	K.ISQMTNLQELHLCHCPAK.V	[509-526]		Not Used
	FALSE	High	[K].MIGLESLR.[E]			0.0984361	0	4	7	15	7022525; 34222199; 52545731; 62897133	7022525 [402-409]; 34222199 [578-585]; 52545731 [525-532]; 62897133 [391-398]	0	918.508	1.142	1.092	0	0	92.8	105.9	101.3	8.32577e+09	7.70373e+09	5.75444e+09	Shared	High	High	High	High	0	0.03504	44	29.36	K.MIGLESLR.E	[578-585]		Not Used
	FALSE	High	[K].ISQMTNLQELHLCHCPAK.[V]	2xCarboxymethyl [C13; C15]; 1xOxidation [M4]		5.64454e-06	0	4	7	22	7022525; 34222199; 52545731; 62897133	7022525 [333-350]; 34222199 [509-526]; 52545731 [456-473]; 62897133 [322-339]	0	2198	1.003	1.14	0	0	95.4	95.7	108.8	1.92397e+09	1.56391e+09	1.38838e+09	Excluded Modification	High	High	High	High	0	1.684e-09	104	28.77	K.ISQMTNLQELHLCHCPAK.V	[509-526]		Not Used
	FALSE	High	[K].ISQMTNLQELHLCHCPAKVEQTAFSFLR.[D]	2xCarboxymethyl [C13; C15]; 1xOxidation [M4]		1.02628e-07	0	4	7	19	7022525; 34222199; 52545731; 62897133	7022525 [333-360]; 34222199 [509-536]; 52545731 [456-483]; 62897133 [322-349]	1	3376.61	3.574	2.47	0	0	42.6	152.2	105.2	527303396	1527173088	8.24389e+08	Excluded Modification	High	High	High	High	0	4.109e-09	86	31.84	K.ISQMTNLQELHLCHCPAKVEQTAFSFLR.D	[509-536]		Not Used
	FALSE	High	[-].MFTLAEVASLNDIQPTYRILKPWWDVFMDYLAVVMLMVAIFAGTMQLTK.[D]	1xAcetyl [N-Term]	34222199 1xAcetyl [N-Term]	0.000182589	0	1	2	1	34222199	34222199 [1-49]	1	5722.93											No Quan Values	High	Not Found	Not Found	High	0	5.014e-07	25		-.MFTLAEVASLNDIQPTYRILKPWWDVFMDYLAVVMLMVAIFAGTMQLTK.D	[1-49]	1xAcetyl [N-Term]	Not Used
	FALSE	High	[-].MFTLAEVASLNDIQPTYR.[I]	1xAcetyl [N-Term]; 1xOxidation [M1]	34222199 1xAcetyl [N-Term]	1.01347e-07	0	1	2	130	34222199	34222199 [1-18]	0	2127.04	1.378	1.436	0	0	78.6	108.4	113	1.30051e+09	1.45254e+09	1.18206e+09	Excluded Modification	High	High	High	High	0	2.176e-12	141	33.48	-.MFTLAEVASLNDIQPTYR.I	[1-18]	1xAcetyl [N-Term]	Not Used
	FALSE	High	[-].MFTLAEVASLNDIQPTYR.[I]	1xAcetyl [N-Term]	34222199 1xAcetyl [N-Term]	7.56344e-07	0	1	2	112	34222199	34222199 [1-18]	0	2111.05	1.127	1.308	0	0	87.4	98.4	114.2	3.16175e+09	2.8865e+09	2.61678e+09		High	High	High	High	0	6.517e-10	123	34.58	-.MFTLAEVASLNDIQPTYR.I	[1-18]	1xAcetyl [N-Term]	Used
	FALSE	High	[-].MFTLAEVASLNDIQPTYR.[I]	1xOxidation [M1]		6.81883e-07	0	1	2	17	34222199	34222199 [1-18]	0	2085.03	2.115	2.06	0	0	58	122.6	119.4	250932516	4.30057e+08	3.27167e+08	Excluded Modification	High	High	High	High	0	5.011e-11	137	32.1	-.MFTLAEVASLNDIQPTYR.I	[1-18]		Not Used
	FALSE	High	[-].MFTLAEVASLNDIQPTYR.[I]			7.84947e-06	0	1	2	10	34222199	34222199 [1-18]	0	2069.04	0.989	1.269	0	0	92.1	91.1	116.8	3943186102	3160168807	3.16549e+09		High	High	High	High	0	7.176e-09	119	32.62	-.MFTLAEVASLNDIQPTYR.I	[1-18]		Used
	FALSE	High	[K].MEAATNQDQDGR.[T]	1xOxidation [M1]		0.000101491	0	2	4	82	34222199; 52545731	34222199 [82-93]; 52545731 [29-40]	0	1351.55	0.408	0.02	0	0	210.1	85.7	4.2	1.39731e+09	4.61538e+08	1.77207e+07	Excluded Modification	High	High	High	High	0	9.116e-06	101	15.41	K.MEAATNQDQDGR.T	[82-93]		Not Used
	FALSE	High	[K].MEAATNQDQDGR.[T]			7.99417e-05	0	2	4	82	34222199; 52545731	34222199 [82-93]; 52545731 [29-40]	0	1335.56	0.433	0.03	0	0	205	88.8	6.2	1.17038e+10	4.10961e+09	2.23408e+08	Shared	High	High	High	High	0	4.731e-07	97	15.16	K.MEAATNQDQDGR.T	[82-93]		Not Used
	FALSE	High	[K].LYVVQTVIKTAKFIFILCYTANFVNAISFEHVCKPK.[V]	2xCarboxymethyl [C18; C33]		1.49432e-05	0	4	6	3	7022525; 34222199; 52545731; 62897133	7022525 [131-166]; 34222199 [307-342]; 52545731 [254-289]; 62897133 [120-155]	2	4264.26	1.543	0.01	0	0	117.8	181.8	0.4	2.79109e+07	34909836	64208.2	Shared	High	High	Peak Found	High	0	8.126e-09	42	34.96	K.LYVVQTVIKTAKFIFILCYTANFVNAISFEHVCKPK.V	[307-342]		Not Used
	FALSE	High	[K].LYVVQTVIK.[T]			0.0467702	0	4	6	6	7022525; 34222199; 52545731; 62897133	7022525 [131-139]; 34222199 [307-315]; 52545731 [254-262]; 62897133 [120-128]	0	1062.66	1.126	0.735	0	0	104.9	118.1	77	848415872	774118968	394465688	Shared	High	High	High	High	0	0.004759	40	29.04	K.LYVVQTVIK.T	[307-315]		Not Used
	FALSE	High	[K].IVTIPPSITHVK.[N]			0.00165491	0	4	7	58	7022525; 34222199; 52545731; 62897133	7022525 [519-530]; 34222199 [695-706]; 52545731 [642-653]; 62897133 [508-519]	0	1304.79	0.98	0.778	0	0	108.8	106.6	84.6	1.31423e+10	1.0442e+10	6.47077e+09	Shared	High	High	High	High	0	0.000621	59	26.87	K.IVTIPPSITHVK.N	[695-706]		Not Used
	FALSE	High	[K].LVIHNDGTK.[L]			0.0236373	0	4	7	68	7022525; 34222199; 52545731; 62897133	7022525 [440-448]; 34222199 [616-624]; 52545731 [563-571]; 62897133 [429-437]	0	996.547	0.629	0.797	0	0	123.7	77.8	98.5	11293175110	5.7589e+09	5.69315e+09	Shared	High	High	High	High	0	0.002642	51	0.96	K.LVIHNDGTK.L	[616-624]		Not Used
	FALSE	High	[R].ITGAQTLPK.[H]			0.0372057	0	4	7	103	7022525; 34222199; 52545731; 62897133	7022525 [52-60]; 34222199 [228-236]; 52545731 [175-183]; 62897133 [41-49]	0	928.546	0.397	0.595	0	0	150.6	59.8	89.6	1.83061e+10	5.8876e+09	6.89509e+09	Shared	High	High	High	High	0	0.01214	51	21.9	R.ITGAQTLPK.H	[228-236]		Not Used
	FALSE	High	[K].ISQMTNLQELHLCHCPAKVEQTAFSFLRDHLR.[C]	2xCarboxymethyl [C13; C15]		4.61677e-06	0	4	7	3	7022525; 34222199; 52545731; 62897133	7022525 [333-364]; 34222199 [509-540]; 52545731 [456-487]; 62897133 [322-353]	2	3881.89	0.428	1.743	0	0	94.6	40.5	164.9	67118352	23262586	74039940	Shared	High	Peak Found	High	High	0	8.244e-07	40	32.43	K.ISQMTNLQELHLCHCPAKVEQTAFSFLRDHLR.C	[509-540]		Not Used
	FALSE	High	[K].ISQMTNLQELHLCHCPAKVEQTAFSFLR.[D]	2xCarboxymethyl [C13; C15]		2.58673e-09	0	4	7	14	7022525; 34222199; 52545731; 62897133	7022525 [333-360]; 34222199 [509-536]; 52545731 [456-483]; 62897133 [322-349]	1	3360.62	1.631	1.574	0	0	71.4	116.3	112.3	1.9702e+09	2.60328e+09	1962595616	Shared	High	High	High	High	0	2.523e-10	97	32.2	K.ISQMTNLQELHLCHCPAKVEQTAFSFLR.D	[509-536]		Not Used
	FALSE	High	[K].VGQLSQLTQLELK.[G]			8.92298e-05	0	4	7	60	7022525; 34222199; 52545731; 62897133	7022525 [618-630]; 34222199 [794-806]; 52545731 [741-753]; 62897133 [607-619]	0	1456.84	1.3	1.238	0	0	84.8	110.3	104.9	9.79484e+09	1.03226e+10	7.67272e+09	Shared	High	High	High	High	0	1.541e-07	83	30.73	K.VGQLSQLTQLELK.G	[794-806]		Not Used
	FALSE	High	[K].VEQTAFSFLRDHLR.[C]			0.126422	0	4	7	1	7022525; 34222199; 52545731; 62897133	7022525 [351-364]; 34222199 [527-540]; 52545731 [474-487]; 62897133 [340-353]	1	1718.9	1.773	0.01	0		108.2	191.8		3.54862e+06	5.09906e+06		Shared	High	Peak Found	Not Found	High	0	0.02556	20	30.22	K.VEQTAFSFLRDHLR.C	[527-540]		Not Used
	FALSE	High	[K].VEQTAFSFLR.[D]			0.00493159	0	4	7	23	7022525; 34222199; 52545731; 62897133	7022525 [351-360]; 34222199 [527-536]; 52545731 [474-483]; 62897133 [340-349]	0	1197.63	1.148	1.318	0	0	86.6	99.4	114.1	3.85723e+09	3.58805e+09	3.21642e+09	Shared	High	High	High	High	0	0.002022	76	30.56	K.VEQTAFSFLR.D	[527-536]		Not Used
	FALSE	High	[K].VEHLIGYEVFECTHNMAYMLKKLLISYISIICVYGFICLYTLFWLFRIPLK.[E]	3xCarboxymethyl [C12; C32; C38]		3.0596e-06	0	3	5	4	7022525; 34222199; 52545731	7022525 [167-217]; 34222199 [343-393]; 52545731 [290-340]	3	6321.25	0.401	0.557	0	0	153.2	61.5	85.3	11176472	3.63626e+06	3939726	Shared	High	High	High	High	0	5.29e-09	33	36.66	K.VEHLIGYEVFECTHNMAYMLKKLLISYISIICVYGFICLYTLFWLFRIPLK.E	[343-393]		Not Used
	FALSE	High	[K].VEHLIGYEVFECTHNMAYMLKKLLISYISIICVYGFICLYTLFWLFR.[I]	3xCarboxymethyl [C12; C32; C38]		7.70295e-06	0	3	5	3	7022525; 34222199; 52545731	7022525 [167-213]; 34222199 [343-389]; 52545731 [290-336]	2	5869.93	0.84	0.01	0		163.1	136.9		9.65879e+06	6573997		Shared	High	High	Not Found	High	0	4.022e-07	60	36.88	K.VEHLIGYEVFECTHNMAYMLKKLLISYISIICVYGFICLYTLFWLFR.I	[343-389]		Not Used
	FALSE	High	[K].VEHLIGYEVFECTHNMAYMLKK.[L]	1xCarboxymethyl [C12]		0.0040729	0	3	5	2	7022525; 34222199; 52545731	7022525 [167-188]; 34222199 [343-364]; 52545731 [290-311]	1	2713.28	0.877	2.466	0	0	69.1	60.6	170.3	13747015	9766245	21449392	Shared	Peak Found	High	High	High	0	0.0002213	21	31.33	K.VEHLIGYEVFECTHNMAYMLKK.L	[343-364]		Not Used
	FALSE	High	[K].VEHLIGYEVFECTHNMAYMLK.[K]	1xCarboxymethyl [C12]; 2xOxidation [M16; M19]		0.0010046	0	3	5	8	7022525; 34222199; 52545731	7022525 [167-187]; 34222199 [343-363]; 52545731 [290-310]	0	2617.18	3.534	2.053	0	0	45.5	161	93.5	50253385	1.43923e+08	65281400	Excluded Modification	High	High	High	High	0	1.135e-05	43	30.44	K.VEHLIGYEVFECTHNMAYMLK.K	[343-363]		Not Used
	FALSE	High	[K].VEHLIGYEVFECTHNMAYMLK.[K]	1xCarboxymethyl [C12]; 1xOxidation [M]		8.9792e-05	0	3	5	19	7022525; 34222199; 52545731	7022525 [167-187]; 34222199 [343-363]; 52545731 [290-310]	0	2601.18	1.401	2.421	0	0	62.2	87.2	150.6	3.73666e+08	4.24314e+08	5.72521e+08	Excluded Modification	High	High	High	High	0	1.903e-05	57	31.38	K.VEHLIGYEVFECTHNMAYMLK.K	[343-363]		Not Used
	FALSE	High	[K].VEHLIGYEVFECTHNMAYMLK.[K]	1xCarboxymethyl [C12]		2.35754e-06	0	3	5	11	7022525; 34222199; 52545731	7022525 [167-187]; 34222199 [343-363]; 52545731 [290-310]	0	2585.19	0.205	0.946	0	0	139.5	28.5	131.9	1202819352	1.99336e+08	7.19844e+08	Shared	High	High	High	High	0	1.583e-09	61	31.52	K.VEHLIGYEVFECTHNMAYMLK.K	[343-363]		Not Used
	FALSE	High	[K].VEHFVSILGK.[C]			0.00441895	0	4	6	37	7022525; 34222199; 52545731; 62897133	7022525 [17-26]; 34222199 [193-202]; 52545731 [140-149]; 62897133 [6-15]	0	1128.64	1.05	1.153	0	0	93.7	98.3	108	1.00356e+10	8535229450	7.32169e+09	Shared	High	High	High	High	0	0.0005519	52	27.43	K.VEHFVSILGK.C	[193-202]		Not Used
	FALSE	High	[K].VPSNITDVAPHLTK.[L]			2.41615e-05	0	4	7	27	7022525; 34222199; 52545731; 62897133	7022525 [426-439]; 34222199 [602-615]; 52545731 [549-562]; 62897133 [415-428]	0	1491.82	1.12	1.684	0	0	78.9	88.3	132.8	9340453680	8.47678e+09	9952546368	Shared	High	High	High	High	0	4.146e-07	76	27.79	K.VPSNITDVAPHLTK.L	[602-615]		Not Used
	FALSE	High	[K].VREESSFSDIPDVK.[N]			0.0017347	0	4	7	34	7022525; 34222199; 52545731; 62897133	7022525 [224-237]; 34222199 [400-413]; 52545731 [347-360]; 62897133 [213-226]	1	1607.79	1.012	0.857	0	0	104.6	105.8	89.7	7207285162	5.90945e+09	3.91099e+09	Shared	High	High	High	High	0	2.051e-05	54	27.15	K.VREESSFSDIPDVK.N	[400-413]		Not Used
	FALSE	High	[K].VREESSFSDIPDVKNDFAFLLHMVDQYDQLYSK.[R]	1xOxidation [M23]		8.51238e-05	0	4	7	5	7022525; 34222199; 52545731; 62897133	7022525 [224-256]; 34222199 [400-432]; 52545731 [347-379]; 62897133 [213-245]	2	3951.87	2.736	1.625	0	0	56	153.1	90.9	26764731	59343570	27517610	Excluded Modification	High	High	High	High	0	1.426e-07	54	33.28	K.VREESSFSDIPDVKNDFAFLLHMVDQYDQLYSK.R	[400-432]		Not Used
	FALSE	High	[K].YFPYLALIHTIILMVSSNFWFKYPKTCSK.[V]	1xCarboxymethyl [C27]		2.74974e-06	0	2	4	5	34222199; 52545731	34222199 [164-192]; 52545731 [111-139]	2	3568.84	0.95	1.378	0	0	90.1	85.6	124.3	20205594	15548220	17626472	Shared	High	High	High	High	0	8.024e-09	54	35.12	K.YFPYLALIHTIILMVSSNFWFKYPKTCSK.V	[164-192]		Not Used
	FALSE	High	[K].YFPYLALIHTIILMVSSNFWFKYPK.[T]	1xOxidation [M14]		7.22983e-05	0	2	4	6	34222199; 52545731	34222199 [164-188]; 52545731 [111-135]	1	3107.65	1.22	1.502	0	0	80.6	98.3	121.1	2.616e+07	2.58577e+07	24872925	Excluded Modification	High	High	High	High	0	6.049e-07	39	35.32	K.YFPYLALIHTIILMVSSNFWFKYPK.T	[164-188]		Not Used
	FALSE	High	[K].YFPYLALIHTIILMVSSNFWFKYPK.[T]			3.18528e-05	0	2	4	15	34222199; 52545731	34222199 [164-188]; 52545731 [111-135]	1	3091.65	0.974	0.989	0	0	101.2	98.6	100.1	2.52501e+08	1.99372e+08	1.58044e+08	Shared	High	High	High	High	0	4.513e-08	40	35.75	K.YFPYLALIHTIILMVSSNFWFKYPK.T	[164-188]		Not Used
	FALSE	High	[K].YFPYLALIHTIILMVSSNFWFK.[Y]	1xOxidation [M14]		0.149001	0	2	4	1	34222199; 52545731	34222199 [164-185]; 52545731 [111-132]	0	2719.44	1.447	0.176	0	0	114.4	165.5	20.2	577073	676623	64417.3	Excluded Modification	Peak Found	High	Peak Found	High	0	0.03393	20	35.72	K.YFPYLALIHTIILMVSSNFWFK.Y	[164-185]		Not Used
	FALSE	High	[K].YFPYLALIHTIILMVSSNFWFK.[Y]			0.00024452	0	2	4	6	34222199; 52545731	34222199 [164-185]; 52545731 [111-132]	0	2703.44	1.394	0.01	0		125.3	174.7		3.72434e+06	4.20594e+06		Shared	High	High	High	High	0	8.094e-07	73	36.31	K.YFPYLALIHTIILMVSSNFWFK.Y	[164-185]		Not Used
	FALSE	High	[K].VREESSFSDIPDVKNDFAFLLHMVDQYDQLYSKR.[F]	1xOxidation [M23]		0.000231081	0	4	7	2	7022525; 34222199; 52545731; 62897133	7022525 [224-257]; 34222199 [400-433]; 52545731 [347-380]; 62897133 [213-246]	3	4107.98	3.64	4.295	0	0	33.6	122.2	144.2	7.50254e+06	22130855	20391380	Excluded Modification	Peak Found	High	High	High	0	2.102e-06	66	27.6	K.VREESSFSDIPDVKNDFAFLLHMVDQYDQLYSKR.F	[400-433]		Not Used
	FALSE	High	[K].VREESSFSDIPDVKNDFAFLLHMVDQYDQLYSKR.[F]			2.57053e-09	0	4	7	5	7022525; 34222199; 52545731; 62897133	7022525 [224-257]; 34222199 [400-433]; 52545731 [347-380]; 62897133 [213-246]	3	4091.98	1.248	0.635	0	0	104	129.9	66.1	50550870	51141620	20324756	Shared	High	High	High	High	0	5.089e-15	81	33.9	K.VREESSFSDIPDVKNDFAFLLHMVDQYDQLYSKR.F	[400-433]		Not Used
	FALSE	High	[K].VREESSFSDIPDVKNDFAFLLHMVDQYDQLYSK.[R]			1.67604e-08	0	4	7	7	7022525; 34222199; 52545731; 62897133	7022525 [224-256]; 34222199 [400-432]; 52545731 [347-379]; 62897133 [213-245]	2	3935.88	0.652	1.211	0	0	104.8	68.4	126.9	109908624	58105124	8.42088e+07	Shared	High	High	High	High	0	1.117e-13	71	33.77	K.VREESSFSDIPDVKNDFAFLLHMVDQYDQLYSK.R	[400-432]		Not Used
	FALSE	High	[R].TTNDISFGTSAVTPDIPLR.[A]			5.77327e-07	0	2	4	95	34222199; 52545731	34222199 [94-112]; 52545731 [41-59]	0	2005.02	1.323	4.013	0	0	47.4	62.6	190	1.02497e+09	1.09891e+09	2.60271e+09	Shared	High	High	High	High	0	1.287e-07	123	31.02	R.TTNDISFGTSAVTPDIPLR.A	[94-112]		Not Used
	FALSE	High	[K].SNLTKVPSNITDVAPHLTK.[L]			1.38148e-05	0	4	7	8	7022525; 34222199; 52545731; 62897133	7022525 [421-439]; 34222199 [597-615]; 52545731 [544-562]; 62897133 [410-428]	1	2035.12	0.637	0.33	0	0	152.6	97.2	50.3	291709026	150561547	60835410	Shared	High	High	High	High	0	3.089e-08	75	28.49	K.SNLTKVPSNITDVAPHLTK.L	[597-615]		Not Used
	FALSE	High	[K].SGLVVEDHLFDTLPLEVK.[E]			3.20718e-06	0	3	6	82	7022525; 34222199; 52545731	7022525 [650-667]; 34222199 [826-843]; 52545731 [773-790]	0	2011.07	1.517	1.368	0	0	77.2	117.1	105.6	8.81159e+09	1.08328e+10	7.6294e+09	Shared	High	High	High	High	0	7.244e-08	66	32.28	K.SGLVVEDHLFDTLPLEVK.E	[826-843]		Not Used
	FALSE	High	[K].RFGVFLSEVSENK.[L]			0.0438345	0	4	7	6	7022525; 34222199; 52545731; 62897133	7022525 [257-269]; 34222199 [433-445]; 52545731 [380-392]; 62897133 [246-258]	1	1511.79	1.15	1.312	0	0	86.6	99.7	113.7	725621852	676393614	602480228	Shared	High	High	High	High	0	0.004269	45	29.07	K.RFGVFLSEVSENK.L	[433-445]		Not Used
	FALSE	High	[K].TNLDFQQYVFINQMCYHLALPWYSKYFPYLALIHTIILMVSSNFWFKYPKTCSK.[V]	2xCarboxymethyl [C15; C52]		2.54066e-05	0	2	4	2	34222199; 52545731	34222199 [139-192]; 52545731 [86-139]	3	6730.32	1.001	0.01	0		149.9	150.1		1.10573e+07	8.9729e+06		Shared	High	High	Not Found	High	0	1.946e-08	35	35.22	K.TNLDFQQYVFINQMCYHLALPWYSKYFPYLALIHTIILMVSSNFWFKYPKTCSK.V	[139-192]		Not Used
	FALSE	High	[K].TNLDFQQYVFINQMCYHLALPWYSKYFPYLALIHTIILMVSSNFWFKYPK.[T]	1xCarboxymethyl [C15]; 2xOxidation [M14; M39]		0.000295219	0	2	4	1	34222199; 52545731	34222199 [139-188]; 52545731 [86-135]	2	6285.12	1.884	0.01	0		104	196		9503467	14509107		Excluded Modification	Peak Found	High	Not Found	High	0	1.106e-06	16	35.65	K.TNLDFQQYVFINQMCYHLALPWYSKYFPYLALIHTIILMVSSNFWFKYPK.T	[139-188]		Not Used
	FALSE	High	[K].TNLDFQQYVFINQMCYHLALPWYSKYFPYLALIHTIILMVSSNFWFKYPK.[T]	1xCarboxymethyl [C15]; 1xOxidation [M14]		5.30091e-06	0	2	4	15	34222199; 52545731	34222199 [139-188]; 52545731 [86-135]	2	6269.12	2.516	3.935	0	0	40.3	101.3	158.4	6.90218e+07	140708138	171882456	Excluded Modification	High	High	High	High	0	2.632e-08	50	29.74	K.TNLDFQQYVFINQMCYHLALPWYSKYFPYLALIHTIILMVSSNFWFKYPK.T	[139-188]		Not Used
	FALSE	High	[K].TNLDFQQYVFINQMCYHLALPWYSKYFPYLALIHTIILMVSSNFWFKYPK.[T]	1xCarboxymethyl [C15]		7.32545e-06	0	2	4	27	34222199; 52545731	34222199 [139-188]; 52545731 [86-135]	2	6253.13	0.805	0.995	0	0	107.1	86.3	106.6	977390917	6.37798e+08	615743258	Shared	High	High	High	High	0	7.049e-08	46	35.72	K.TNLDFQQYVFINQMCYHLALPWYSKYFPYLALIHTIILMVSSNFWFKYPK.T	[139-188]		Not Used
	FALSE	High	[K].TNLDFQQYVFINQMCYHLALPWYSKYFPYLALIHTIILMVSSNFWFK.[Y]	1xCarboxymethyl [C15]		3.40438e-06	0	2	4	4	34222199; 52545731	34222199 [139-185]; 52545731 [86-132]	1	5864.92	0.43	0.788	0	0	135.3	58.1	106.6	29129090	10144593	14524831	Shared	High	High	High	High	0	7.102e-10	70	35.74	K.TNLDFQQYVFINQMCYHLALPWYSKYFPYLALIHTIILMVSSNFWFK.Y	[139-185]		Not Used
	FALSE	High	[K].TNLDFQQYVFINQMCYHLALPWYSK.[Y]	1xCarboxymethyl [C15]		1.37283e-05	0	2	4	1	34222199; 52545731	34222199 [139-163]; 52545731 [86-110]	0	3180.5											Shared	High	Not Found	Not Found	High	0	7.076e-09	54		K.TNLDFQQYVFINQMCYHLALPWYSK.Y	[139-163]		Not Used
	FALSE	High	[R].TLNLGQNCITSLPEKVGQLSQLTQLELK.[G]	1xCarboxymethyl [C8]		4.16697e-08	0	4	7	9	7022525; 34222199; 52545731; 62897133	7022525 [603-630]; 34222199 [779-806]; 52545731 [726-753]; 62897133 [592-619]	1	3126.67	1.376	1.721	0	0	73.2	100.7	126	295217050	329087818	321483010	Shared	High	High	High	High	0	1.33e-09	93	33.16	R.TLNLGQNCITSLPEKVGQLSQLTQLELK.G	[779-806]		Not Used
	FALSE	High	[R].TLNLGQNCITSLPEK.[V]	1xCarboxymethyl [C8]		0.000102452	0	4	7	41	7022525; 34222199; 52545731; 62897133	7022525 [603-617]; 34222199 [779-793]; 52545731 [726-740]; 62897133 [592-606]	0	1688.85	1.163	0.039	0	0	136.3	158.5	5.2	7.01086e+09	6.60519e+09	1.70876e+08	Shared	High	High	High	High	0	1.933e-07	84	29.97	R.TLNLGQNCITSLPEK.V	[779-793]		Not Used
	FALSE	High	[R].TIEEIISFQHLKR.[L]			2.40857e-05	0	4	7	11	7022525; 34222199; 52545731; 62897133	7022525 [496-508]; 34222199 [672-684]; 52545731 [619-631]; 62897133 [485-497]	1	1613.9	1.413	1.459	0	0	77.5	109.5	113	1.65916e+09	1.90024e+09	1531491984	Shared	High	High	High	High	0	8.572e-06	83	29.09	R.TIEEIISFQHLKR.L	[672-684]		Not Used
	FALSE	High	[R].TIEEIISFQHLK.[R]			0.000706754	0	4	7	66	7022525; 34222199; 52545731; 62897133	7022525 [496-507]; 34222199 [672-683]; 52545731 [619-630]; 62897133 [485-496]	0	1457.8	1.406	1.34	0	0	80.1	112.6	107.3	8.57731e+09	9.77466e+09	7.2733e+09	Shared	High	High	High	High	0	7.895e-06	51	30.3	R.TIEEIISFQHLK.R	[672-683]		Not Used
	FALSE	High	[R].TDFALPNQEAKK.[E]			0.00585969	0	2	4	14	34222199; 52545731	34222199 [118-129]; 52545731 [65-76]	1	1361.71	0.761	0.416	0	0	137.8	104.9	57.3	3325138280	2051555314	874952543	Shared	High	High	High	High	0	0.0001527	53	25.26	R.TDFALPNQEAKK.E	[118-129]		Not Used
	FALSE	High	[R].TDFALPNQEAK.[K]			0.00571457	0	2	4	22	34222199; 52545731	34222199 [118-128]; 52545731 [65-75]	0	1233.61	1.11	1.167	0	0	91.5	101.6	106.8	1.20587e+10	1.0848e+10	8.90772e+09	Shared	High	High	High	High	0	0.0001932	47	27	R.TDFALPNQEAK.K	[118-128]		Not Used
	FALSE	High	[K].TCSKVEHFVSILGKCFESPWTTK.[A]	2xCarboxymethyl [C2; C15]		0.00159373	0	4	6	1	7022525; 34222199; 52545731; 62897133	7022525 [13-35]; 34222199 [189-211]; 52545731 [136-158]; 62897133 [2-24]	2	2743.31	0.01	0.01			300			11659307			Shared	High	Not Found	Not Found	High	0	1.777e-05	43	32.4	K.TCSKVEHFVSILGKCFESPWTTK.A	[189-211]		Not Used
	FALSE	High	[K].TCSKVEHFVSILGK.[C]	1xCarboxymethyl [C2]		7.18457e-05	0	4	6	10	7022525; 34222199; 52545731; 62897133	7022525 [13-26]; 34222199 [189-202]; 52545731 [136-149]; 62897133 [2-15]	1	1605.83	1.021	1.025	0	0	98.5	100.5	101	4906221863	4058150016	3184009856	Shared	High	High	High	High	0	2.591e-06	70	29.15	K.TCSKVEHFVSILGK.C	[189-202]		Not Used
	FALSE	High	[R].ILKPWWDVFMDYLAVVMLMVAIFAGTMQLTKDQVVCLPVLPSPVNSK.[A]	1xCarboxymethyl [C36]; 1xOxidation [M]		1.23768e-05	0	1	2	13	34222199	34222199 [19-65]	1	5380.8	2.001	1.664	0	0	64.3	128.7	107	7312987	1.18596e+07	7.69968e+06	Excluded Modification	High	High	High	High	0	6.871e-07	52	36.92	R.ILKPWWDVFMDYLAVVMLMVAIFAGTMQLTKDQVVCLPVLPSPVNSK.A	[19-65]		Not Used
	FALSE	High	[R].EESSFSDIPDVKNDFAFLLHMVDQYDQLYSKRFGVFLSEVSENK.[L]			0.000107394	0	4	7	6	7022525; 34222199; 52545731; 62897133	7022525 [226-269]; 34222199 [402-445]; 52545731 [349-392]; 62897133 [215-258]	3	5173.48	0.956	0.835	0	0	107.5	102.8	89.7	136600244	105827408	7.21558e+07	Shared	High	High	High	High	0	2.703e-06	17	34.77	R.EESSFSDIPDVKNDFAFLLHMVDQYDQLYSKRFGVFLSEVSENK.L	[402-445]		Not Used
	FALSE	High	[R].EESSFSDIPDVKNDFAFLLHMVDQYDQLYSKR.[F]	1xOxidation [M21]		0.000133799	0	4	7	4	7022525; 34222199; 52545731; 62897133	7022525 [226-257]; 34222199 [402-433]; 52545731 [349-380]; 62897133 [215-246]	2	3852.81	100	100				113.1	186.9		27582842	35576507	Excluded Modification	High	High	High	High	0	6.193e-07	65	33.46	R.EESSFSDIPDVKNDFAFLLHMVDQYDQLYSKR.F	[402-433]		Not Used
	FALSE	High	[R].EESSFSDIPDVKNDFAFLLHMVDQYDQLYSKR.[F]			2.15353e-07	0	4	7	7	7022525; 34222199; 52545731; 62897133	7022525 [226-257]; 34222199 [402-433]; 52545731 [349-380]; 62897133 [215-246]	2	3836.81	0.418	0.718	0	0	140.5	58.7	100.9	241680848	81786264	109825304	Shared	High	High	High	High	0	7.528e-12	74	34.21	R.EESSFSDIPDVKNDFAFLLHMVDQYDQLYSKR.F	[402-433]		Not Used
	FALSE	High	[R].EESSFSDIPDVKNDFAFLLHMVDQYDQLYSK.[R]	1xOxidation [M21]		0.000168273	0	4	7	3	7022525; 34222199; 52545731; 62897133	7022525 [226-256]; 34222199 [402-432]; 52545731 [349-379]; 62897133 [215-245]	1	3696.71	100	100				139.1	160.9		18275868	16513222	Excluded Modification	High	High	High	High	0	4.394e-07	41	33.97	R.EESSFSDIPDVKNDFAFLLHMVDQYDQLYSK.R	[402-432]		Not Used
	FALSE	High	[R].EESSFSDIPDVK.[N]			0.000891613	0	4	7	14	7022525; 34222199; 52545731; 62897133	7022525 [226-237]; 34222199 [402-413]; 52545731 [349-360]; 62897133 [215-226]	0	1352.62	1.012	1.078	0	0	97.1	98.3	104.6	6643231700	5448046826	4531352859	Shared	High	High	High	High	0	9.363e-06	65	28.64	R.EESSFSDIPDVK.N	[402-413]		Not Used
	FALSE	High	[R].EESSFSDIPDVKNDFAFLLHMVDQYDQLYSK.[R]			3.02918e-05	0	4	7	5	7022525; 34222199; 52545731; 62897133	7022525 [226-256]; 34222199 [402-432]; 52545731 [349-379]; 62897133 [215-245]	1	3680.71	0.882	0.729	0	0	114.9	101.3	83.7	281918226	201469872	129976608	Shared	High	High	High	High	0	2.604e-08	46	34.41	R.EESSFSDIPDVKNDFAFLLHMVDQYDQLYSK.R	[402-432]		Not Used
	FALSE	High	[K].FIFILCYTANFVNAISFEHVCKPK.[V]	2xCarboxymethyl [C6; C21]		1.94652e-06	0	4	6	4	7022525; 34222199; 52545731; 62897133	7022525 [143-166]; 34222199 [319-342]; 52545731 [266-289]; 62897133 [132-155]	0	2920.44	1.204	1.433	0	0	82.5	99.3	118.2	12762014	12452806	1.1577e+07	Shared	High	High	High	High	0	2.831e-10	66	34.23	K.FIFILCYTANFVNAISFEHVCKPK.V	[319-342]		Not Used
	FALSE	High	[R].FGVFLSEVSENKLR.[E]			8.43256e-05	0	4	7	8	7022525; 34222199; 52545731; 62897133	7022525 [258-271]; 34222199 [434-447]; 52545731 [381-394]; 62897133 [247-260]	1	1624.87	1.421	1.65	0	0	73.7	104.7	121.6	150465636	173236433	1.57097e+08	Shared	High	High	High	High	0	8.149e-06	88	30.35	R.FGVFLSEVSENKLR.E	[434-447]		Not Used
	FALSE	High	[R].FGVFLSEVSENK.[L]			0.000803854	0	4	7	74	7022525; 34222199; 52545731; 62897133	7022525 [258-269]; 34222199 [434-445]; 52545731 [381-392]; 62897133 [247-258]	0	1355.68	1.461	1.354	0	0	78.6	114.9	106.5	4.92295e+09	5.82761e+09	4.21956e+09	Shared	High	High	High	High	0	4.266e-05	72	30.52	R.FGVFLSEVSENK.L	[434-445]		Not Used
	FALSE	High	[R].ELYLIGNLNSENNK.[M]			0.000160027	0	4	7	73	7022525; 34222199; 52545731; 62897133	7022525 [388-401]; 34222199 [564-577]; 52545731 [511-524]; 62897133 [377-390]	0	1620.82	1.205	0.857	0	0	98	118.1	83.9	6.23656e+09	6.09159e+09	3.38084e+09	Shared	High	High	High	High	0	2.54e-06	75	30.42	R.ELYLIGNLNSENNK.M	[564-577]		Not Used
	FALSE	High	[R].EISLNHEWTFEKLR.[Q]			0.000902881	0	3	6	2	7022525; 34222199; 52545731	7022525 [272-285]; 34222199 [448-461]; 52545731 [395-408]	1	1801.92		100					300			6080438	Shared	High	Not Found	High	High	0	6.209e-05	53	24.2	R.EISLNHEWTFEKLR.Q	[448-461]		Not Used
	FALSE	High	[R].EISLNHEWTFEK.[L]			0.00137944	0	4	7	37	7022525; 34222199; 52545731; 62897133	7022525 [272-283]; 34222199 [448-459]; 52545731 [395-406]; 62897133 [261-272]	0	1532.74	0.956	1.014	0	0	101	96.5	102.4	9.70035e+09	7.51161e+09	6.22293e+09	Shared	High	High	High	High	0	6.542e-05	68	29.48	R.EISLNHEWTFEK.L	[448-459]		Not Used
	FALSE	High	[K].DQVVCLPVLPSPVNSK.[A]	1xCarboxymethyl [C5]		1.06449e-05	0	1	3	38	34222199	34222199 [50-65]	0	1752.92	1.529	1.336	0	0	77.6	118.7	103.7	4.21302e+09	5.22089e+09	3.5619e+09		High	High	High	High	0	8.69e-08	76	31.69	K.DQVVCLPVLPSPVNSK.A	[50-65]		Used
	FALSE	High	[K].ALSETACEDSEENKQR.[I]	1xCarboxymethyl [C7]		2.47126e-06	0	4	7	122	7022525; 34222199; 52545731; 62897133	7022525 [36-51]; 34222199 [212-227]; 52545731 [159-174]; 62897133 [25-40]	1	1867.8	0.82	1.179	0	0	100	82	118	6.67049e+09	4.4331e+09	4.97842e+09	Shared	High	High	High	High	0	1.8e-08	129	21.14	K.ALSETACEDSEENKQR.I	[212-227]		Not Used
	FALSE	High	[K].ALSETACEDSEENK.[Q]	1xCarboxymethyl [C7]		1.21077e-05	0	4	7	38	7022525; 34222199; 52545731; 62897133	7022525 [36-49]; 34222199 [212-225]; 52545731 [159-172]; 62897133 [25-38]	0	1583.64	0.503	0.496	0	0	150	75.5	74.4	3.65654e+09	1.49188e+09	1.14806e+09	Shared	High	High	High	High	0	7.056e-06	90	23	K.ALSETACEDSEENK.Q	[212-225]		Not Used
	FALSE	High	[R].AHVEDSDLIYKLYVVQTVIKTAKFIFILCYTANFVNAISFEHVCKPK.[V]	2xCarboxymethyl [C29; C44]		1.00138e-08	0	4	6	36	7022525; 34222199; 52545731; 62897133	7022525 [120-166]; 34222199 [296-342]; 52545731 [243-289]; 62897133 [109-155]	3	5534.88	1.182	1.557	0	0	80.2	94.8	125	6.64144e+08	6.3596e+08	6.54538e+08	Shared	High	High	High	High	0	5.484e-11	85	34.64	R.AHVEDSDLIYKLYVVQTVIKTAKFIFILCYTANFVNAISFEHVCKPK.V	[296-342]		Not Used
	FALSE	High	[R].AHVEDSDLIYK.[L]			0.000259554	0	4	7	17	7022525; 34222199; 52545731; 62897133	7022525 [120-130]; 34222199 [296-306]; 52545731 [243-253]; 62897133 [109-119]	0	1289.64	0.68	0.428	0	0	142.3	96.8	60.9	3.39578e+09	1871616976	919600167	Shared	High	High	High	High	0	1.802e-05	96	25.33	R.AHVEDSDLIYK.L	[296-306]		Not Used
	FALSE	High	[K].AHTPPGNAEVTTNIPK.[M]			2.40857e-05	0	2	4	44	34222199; 52545731	34222199 [66-81]; 52545731 [13-28]	0	1646.85	0.9	0.551	0	0	122.4	110.1	67.4	1.4788e+10	10779752659	5.15588e+09	Shared	High	High	High	High	0	5.613e-06	62	24.69	K.AHTPPGNAEVTTNIPK.M	[66-81]		Not Used
	FALSE	High	[R].CLDVSYNNISMIPIEIGLLQNLQHLHITGNKVDILPK.[Q]	1xCarboxymethyl [C1]; 1xOxidation [M11]		1.51321e-05	0	3	6	16	7022525; 34222199; 52545731	7022525 [557-593]; 34222199 [733-769]; 52545731 [680-716]	1	4230.23	1.933	2.212	0	0	58.3	112.7	129	787751063	1233696542	1.10294e+09	Excluded Modification	High	High	High	High	0	1.631e-06	22	33.44	R.CLDVSYNNISMIPIEIGLLQNLQHLHITGNKVDILPK.Q	[733-769]		Not Used
	FALSE	High	[R].CLDVSYNNISMIPIEIGLLQNLQHLHITGNKVDILPK.[Q]	1xCarboxymethyl [C1]		3.5574e-06	0	3	6	13	7022525; 34222199; 52545731	7022525 [557-593]; 34222199 [733-769]; 52545731 [680-716]	1	4214.24	1.216	1.127	0	0	89.7	109.1	101.1	1.63416e+09	1610423572	1165205400	Shared	High	High	High	High	0	4.636e-09	18	33.9	R.CLDVSYNNISMIPIEIGLLQNLQHLHITGNKVDILPK.Q	[733-769]		Not Used
	FALSE	High	[R].CLDVSYNNISMIPIEIGLLQNLQHLHITGNK.[V]	1xCarboxymethyl [C1]; 1xOxidation [M11]		6.38725e-08	0	3	6	32	7022525; 34222199; 52545731	7022525 [557-587]; 34222199 [733-763]; 52545731 [680-710]	0	3564.82	0.994	1.281	0	0	91.6	91	117.4	1.21082e+09	9.74987e+08	9.81721e+08	Excluded Modification	High	High	High	High	0	3.22e-12	89	33.03	R.CLDVSYNNISMIPIEIGLLQNLQHLHITGNK.V	[733-763]		Not Used
	FALSE	High	[R].CLDVSYNNISMIPIEIGLLQNLQHLHITGNK.[V]	1xCarboxymethyl [C1]		2.76863e-07	0	3	6	60	7022525; 34222199; 52545731	7022525 [557-587]; 34222199 [733-763]; 52545731 [680-710]	0	3548.82	1.091	1.388	0	0	86.2	94.1	119.7	2.62655e+09	2.32204e+09	2.30662e+09	Shared	High	High	High	High	0	4.758e-10	82	34.03	R.CLDVSYNNISMIPIEIGLLQNLQHLHITGNK.V	[733-763]		Not Used
	FALSE	High	[K].CFESPWTTK.[A]	1xCarboxymethyl [C1]		0.0247676	0	4	7	28	7022525; 34222199; 52545731; 62897133	7022525 [27-35]; 34222199 [203-211]; 52545731 [150-158]; 62897133 [16-24]	0	1156.5	0.823	1.171	0	0	100.2	82.5	117.3	8.46516e+09	5.649e+09	6.27457e+09	Shared	High	High	High	High	0	0.001659	55	29.73	K.CFESPWTTK.A	[203-211]		Not Used
	FALSE	High	[K].FSAEKPVIEVPSMTILDK.[K]	1xOxidation [M13]		4.49964e-05	0	4	7	9	7022525; 34222199; 52545731; 62897133	7022525 [85-102]; 34222199 [261-278]; 52545731 [208-225]; 62897133 [74-91]	0	2020.07	1.891	2.059	0	0	60.6	114.6	124.8	716337086	1097667716	933405164	Excluded Modification	High	High	High	High	0	7.594e-07	64	29.92	K.FSAEKPVIEVPSMTILDK.K	[261-278]		Not Used
	FALSE	High	[R].KTNLDFQQYVFINQMCYHLALPWYSKYFPYLALIHTIILMVSSNFWFKYPK.[T]	1xCarboxymethyl [C16]; 1xOxidation [M]		9.66285e-07	0	2	4	12	34222199; 52545731	34222199 [138-188]; 52545731 [85-135]	3	6397.22	1.261	4.649	0	0	43.4	54.8	201.8	34260011	35017819	100801712	Excluded Modification	High	High	High	High	0	6.334e-07	68	29.63	R.KTNLDFQQYVFINQMCYHLALPWYSKYFPYLALIHTIILMVSSNFWFKYPK.T	[138-188]		Not Used
	FALSE	High	[R].KTNLDFQQYVFINQMCYHLALPWYSKYFPYLALIHTIILMVSSNFWFKYPK.[T]	1xCarboxymethyl [C16]		6.69913e-09	0	2	4	22	34222199; 52545731	34222199 [138-188]; 52545731 [85-135]	3	6381.22	0.911	1.563	0	0	86.4	78.7	135	561760764	414669276	5.55669e+08	Shared	High	High	High	High	0	2.816e-07	50	35.16	R.KTNLDFQQYVFINQMCYHLALPWYSKYFPYLALIHTIILMVSSNFWFKYPK.T	[138-188]		Not Used
	FALSE	High	[R].KTNLDFQQYVFINQMCYHLALPWYSKYFPYLALIHTIILMVSSNFWFK.[Y]	1xCarboxymethyl [C16]		6.55915e-05	0	2	4	1	34222199; 52545731	34222199 [138-185]; 52545731 [85-132]	2	5993.01											Shared	Not Found	Not Found	High	High	0	9.287e-08	21		R.KTNLDFQQYVFINQMCYHLALPWYSKYFPYLALIHTIILMVSSNFWFK.Y	[138-185]		Not Used
	FALSE	High	[R].KTNLDFQQYVFINQMCYHLALPWYSK.[Y]	1xCarboxymethyl [C16]		5.37096e-07	0	2	4	4	34222199; 52545731	34222199 [138-163]; 52545731 [85-110]	1	3308.59	1.463	4.074	0	0	45.9	67.1	187	9158457	10854956	23610800	Shared	High	High	High	High	0	3.393e-11	80	33.09	R.KTNLDFQQYVFINQMCYHLALPWYSK.Y	[138-163]		Not Used
	FALSE	High	[K].KSGLVVEDHLFDTLPLEVK.[E]			5.47623e-08	0	3	6	30	7022525; 34222199; 52545731	7022525 [649-667]; 34222199 [825-843]; 52545731 [772-790]	1	2139.17	1.109	2.613	0	0	63.5	70.4	166	2.53925e+09	2.2813e+09	4.19933e+09	Shared	High	High	High	High	0	3.39e-12	93	31.29	K.KSGLVVEDHLFDTLPLEVK.E	[825-843]		Not Used
	FALSE	High	[K].KMMNVAELELQNCELER.[I]	1xCarboxymethyl [C13]; 2xOxidation [M2; M3]		0.0030043	0	4	7	5	7022525; 34222199; 52545731; 62897133	7022525 [457-473]; 34222199 [633-649]; 52545731 [580-596]; 62897133 [446-462]	1	2139.97	100	100				84.5	215.5		27057958	5.38674e+07	Excluded Modification	Not Found	High	High	High	0	0.002868	23	28.73	K.KMMNVAELELQNCELER.I	[633-649]		Not Used
	FALSE	High	[K].KMMNVAELELQNCELER.[I]	1xCarboxymethyl [C13]		1.20387e-06	0	4	7	8	7022525; 34222199; 52545731; 62897133	7022525 [457-473]; 34222199 [633-649]; 52545731 [580-596]; 62897133 [446-462]	1	2107.98	0.728	0.724	0	0	122.3	89.1	88.6	442645624	261134696	202925036	Shared	High	High	High	High	0	9.572e-09	124	30.3	K.KMMNVAELELQNCELER.I	[633-649]		Not Used
	FALSE	High	[K].KLLISYISIICVYGFICLYTLFWLFRIPLKEYSFEK.[V]	2xCarboxymethyl [C11; C17]		3.34272e-07	0	4	7	10	7022525; 34222199; 52545731; 62897133	7022525 [188-223]; 34222199 [364-399]; 52545731 [311-346]; 62897133 [177-212]	3	4538.42	0.601	0.718	0	0	129.4	77.7	92.9	4.47829e+07	2.18016e+07	20337134	Shared	High	High	High	High	0	1.554e-11	45	35.77	K.KLLISYISIICVYGFICLYTLFWLFRIPLKEYSFEK.V	[364-399]		Not Used
	FALSE	High	[K].KLLISYISIICVYGFICLYTLFWLFRIPLK.[E]	2xCarboxymethyl [C11; C17]		1.42556e-05	0	4	7	2	7022525; 34222199; 52545731; 62897133	7022525 [188-217]; 34222199 [364-393]; 52545731 [311-340]; 62897133 [177-206]	2	3755.08											Shared	Not Found	High	High	High	0	7.51e-09	54		K.KLLISYISIICVYGFICLYTLFWLFRIPLK.E	[364-393]		Not Used
	FALSE	High	[K].FSAEKPVIEVPSMTILDK.[K]			7.55916e-06	0	4	7	9	7022525; 34222199; 52545731; 62897133	7022525 [85-102]; 34222199 [261-278]; 52545731 [208-225]; 62897133 [74-91]	0	2004.07	1.369	1.641	0	0	74.8	102.4	122.8	6809731790	7.55662e+09	7071805106	Shared	High	High	High	High	0	3.99e-08	66	31.26	K.FSAEKPVIEVPSMTILDK.K	[261-278]		Not Used
	FALSE	High	[K].KMMNVAELELQNCELER.[I]	1xCarboxymethyl [C13]; 1xOxidation [M]		7.92377e-06	0	4	7	21	7022525; 34222199; 52545731; 62897133	7022525 [457-473]; 34222199 [633-649]; 52545731 [580-596]; 62897133 [446-462]	1	2123.98	1.463	2.174	0	0	64.7	94.7	140.6	1.76571e+08	2.0938e+08	2.429e+08	Excluded Modification	High	High	High	High	0	2.85e-09	100	29.42	K.KMMNVAELELQNCELER.I	[633-649]		Not Used
	FALSE	High	[K].LESLPVAVFSLQKLRCLDVSYNNISMIPIEIGLLQNLQHLHITGNK.[V]	1xCarboxymethyl [C16]		4.92869e-05	0	3	6	5	7022525; 34222199; 52545731	7022525 [542-587]; 34222199 [718-763]; 52545731 [665-710]	2	5229.82	0.485	0.62	0	0	142.5	69.1	88.4	89215368	3.5078e+07	35004860	Shared	High	High	High	High	0	3.37e-06	56	34.21	K.LESLPVAVFSLQKLRCLDVSYNNISMIPIEIGLLQNLQHLHITGNK.V	[718-763]		Not Used
	FALSE	High	[K].LESLPVAVFSLQK.[L]			0.000475818	0	4	7	22	7022525; 34222199; 52545731; 62897133	7022525 [542-554]; 34222199 [718-730]; 52545731 [665-677]; 62897133 [531-543]	0	1430.83	1.185	1.245	0	0	87.5	103.6	108.9	1.29342e+09	1.24168e+09	1.01886e+09	Shared	High	High	High	High	0	4.445e-05	63	32.36	K.LESLPVAVFSLQK.L	[718-730]		Not Used
	FALSE	High	[K].LELIPEAK.[I]			0.0782467	0	4	7	17	7022525; 34222199; 52545731; 62897133	7022525 [321-328]; 34222199 [497-504]; 52545731 [444-451]; 62897133 [310-317]	0	912.54	1.013	1.095	0	0	96.5	97.8	105.7	1.10428e+10	9.06203e+09	7.65276e+09	Shared	High	High	High	High	0	0.02853	45	28.32	K.LELIPEAK.I	[497-504]		Not Used
	FALSE	High	[K].HVSTSSDEGSPSASTPMINK.[T]	1xOxidation [M17]		2.96668e-07	0	4	7	42	7022525; 34222199; 52545731; 62897133	7022525 [61-80]; 34222199 [237-256]; 52545731 [184-203]; 62897133 [50-69]	0	2047.92	1.168	1.511	0	0	81.5	95.2	123.2	2191384096	2074024032	2.09578e+09	Excluded Modification	High	High	High	High	0	2.279e-08	98	22.83	K.HVSTSSDEGSPSASTPMINK.T	[237-256]		Not Used
	FALSE	High	[K].HVSTSSDEGSPSASTPMINK.[T]			2.7115e-09	0	4	7	27	7022525; 34222199; 52545731; 62897133	7022525 [61-80]; 34222199 [237-256]; 52545731 [184-203]; 62897133 [50-69]	0	2031.93	0.352	0.248	0	0	187.4	66	46.5	10530511187	3007031761	1654164384	Shared	High	High	High	High	0	4.332e-13	107	23.61	K.HVSTSSDEGSPSASTPMINK.T	[237-256]		Not Used
	FALSE	High	[K].FTDVAEIPAWVYLLKNLRELYLIGNLNSENNK.[M]			1.0479e-05	0	4	7	6	7022525; 34222199; 52545731; 62897133	7022525 [370-401]; 34222199 [546-577]; 52545731 [493-524]; 62897133 [359-390]	2	3749.99	2.024	2.939	0	0	50.3	101.8	147.9	153439064	251643188	2.85356e+08	Shared	High	High	High	High	0	7.21e-08	35	34.39	K.FTDVAEIPAWVYLLKNLRELYLIGNLNSENNK.M	[546-577]		Not Used
	FALSE	High	[K].FTDVAEIPAWVYLLKNLR.[E]			1.15869e-05	0	4	7	1	7022525; 34222199; 52545731; 62897133	7022525 [370-387]; 34222199 [546-563]; 52545731 [493-510]; 62897133 [359-376]	1	2148.19	1.1	0.01	0		142.8	157.2		10521305	9381303		Shared	Peak Found	High	Not Found	High	0	5.333e-09	72	33.76	K.FTDVAEIPAWVYLLKNLR.E	[546-563]		Not Used
	FALSE	High	[K].FSAEKPVIEVPSMTILDKK.[D]			7.95321e-07	0	4	7	20	7022525; 34222199; 52545731; 62897133	7022525 [85-103]; 34222199 [261-279]; 52545731 [208-226]; 62897133 [74-92]	1	2132.17	1.152	1.089	0	0	92.6	106.6	100.8	11046488148	10309301554	7.61344e+09	Shared	High	High	High	High	0	4.89e-07	68	30.17	K.FSAEKPVIEVPSMTILDKK.D	[261-279]		Not Used
	FALSE	High	[K].FSAEKPVIEVPSMTILDKK.[D]	1xOxidation [M13]		0.000125259	0	4	7	21	7022525; 34222199; 52545731; 62897133	7022525 [85-103]; 34222199 [261-279]; 52545731 [208-226]; 62897133 [74-92]	1	2148.16	1.377	1.596	0	0	75.5	104	120.5	4186782525	4.67161e+09	4227534820	Excluded Modification	High	High	High	High	0	0.0002324	53	28.94	K.FSAEKPVIEVPSMTILDKK.D	[261-279]		Not Used
	FALSE	High	[K].FSAEKPVIEVPSMTILDKKDGEQAK.[A]			0.000920051	0	4	7	3	7022525; 34222199; 52545731; 62897133	7022525 [85-109]; 34222199 [261-285]; 52545731 [208-232]; 62897133 [74-98]	2	2760.45	0.726	0.559	0	0	131.3	95.4	73.3	18985316	11174481	6710379	Shared	High	High	High	High	0	7.208e-06	69	29.82	K.FSAEKPVIEVPSMTILDKKDGEQAK.A	[261-285]		Not Used
	FALSE	High	[K].FTDVAEIPAWVYLLK.[N]			0.000208333	0	4	7	49	7022525; 34222199; 52545731; 62897133	7022525 [370-384]; 34222199 [546-560]; 52545731 [493-507]; 62897133 [359-373]	0	1764.96	1.206	0.986	0	0	94	113.3	92.7	4.95611e+09	4.84226e+09	3.09192e+09	Shared	High	High	High	High	0	7.026e-06	57	33.73	K.FTDVAEIPAWVYLLK.N	[546-560]		Not Used
FALSE	High	Master Protein	52545731	hypothetical protein [Homo sapiens]	0	2210.49	88	97	3105	1	1	805	92	7.9	103928	97	regulation of biological process;response to stimulus;transport	cytoplasm;membrane	protein binding;transporter activity	Pf12534, Pf12799, Pf13855	55144	LRRC8D	1														High	Not Found	Not Found
	Checked	Confidence	Annotated Sequence	Modifications	Modifications in Master Proteins	Qvality PEP	Qvality q-value	# Protein Groups	# Proteins	# PSMs	Master Protein Accessions	Positions in Master Proteins	# Missed Cleavages	Theo. MH+ [Da]	Abundance Ratio: (F2) / (F1)	Abundance Ratio: (F3) / (F1)	Abundance Ratio Variability [%]: (F2) / (F1)	Abundance Ratio Variability [%]: (F3) / (F1)	Abundances (Grouped): F1	Abundances (Grouped): F2	Abundances (Grouped): F3	Abundance: F1: Sample	Abundance: F2: Sample	Abundance: F3: Sample	Quan Info	Found in Sample: [S1] F1: Sample	Found in Sample: [S2] F2: Sample	Found in Sample: [S3] F3: Sample	Confidence (by Search Engine): Mascot	Percolator q-Value (by Search Engine): Mascot	Percolator PEP (by Search Engine): Mascot	Ions Score (by Search Engine): Mascot	Top Apex RT [min]	Sequence in Protein	Positions in Protein	Peptide Group Modifications in Protein	Quan Usage
	FALSE	High	[K].NLESLYFSNNKLESLPVAVFSLQKLRCLDVSYNNISMIPIEIGLLQNLQHLHITGNK.[V]	1xCarboxymethyl [C27]		2.43137e-05	0	3	6	6	7022525; 34222199; 52545731	7022525 [531-587]; 34222199 [707-763]; 52545731 [654-710]	3	6539.45	0.818	2.788	0	0	65.1	53.3	181.6	30909540	20479932	54531966	Shared	High	High	High	High	0	6.961e-08	37	34.26	K.NLESLYFSNNKLESLPVAVFSLQKLRCLDVSYNNISMIPIEIGLLQNLQHLHITGNK.V	[654-710]		Not Used
	FALSE	High	[K].NLESLYFSNNKLESLPVAVFSLQK.[L]			4.3357e-06	0	4	7	9	7022525; 34222199; 52545731; 62897133	7022525 [531-554]; 34222199 [707-730]; 52545731 [654-677]; 62897133 [520-543]	1	2740.46	1.194	1.998	0	0	71.6	85.5	143	3234953072	3130530880	4.09016e+09	Shared	High	High	High	High	0	2.706e-08	89	32.45	K.NLESLYFSNNKLESLPVAVFSLQK.L	[654-677]		Not Used
	FALSE	High	[K].NLESLYFSNNK.[L]			0.0084281	0	4	7	8	7022525; 34222199; 52545731; 62897133	7022525 [531-541]; 34222199 [707-717]; 52545731 [654-664]; 62897133 [520-530]	0	1328.65	1.161	1.217	0	0	88.8	103.1	108.1	2264830656	2131454784	1.74422e+09	Shared	High	High	High	High	0	0.0006977	56	29.41	K.NLESLYFSNNK.L	[654-664]		Not Used
	FALSE	High	[K].NDFAFLLHMVDQYDQLYSKR.[F]	1xOxidation [M9]		9.62709e-06	0	4	7	7	7022525; 34222199; 52545731; 62897133	7022525 [238-257]; 34222199 [414-433]; 52545731 [361-380]; 62897133 [227-246]	1	2519.2	0.66	2.326	0	0	75.3	49.7	175.1	108621336	58086062	159865696	Excluded Modification	High	High	High	High	0	6.041e-07	98	32.34	K.NDFAFLLHMVDQYDQLYSKR.F	[361-380]		Not Used
	FALSE	High	[K].NDFAFLLHMVDQYDQLYSKR.[F]			8.98949e-07	0	4	7	6	7022525; 34222199; 52545731; 62897133	7022525 [238-257]; 34222199 [414-433]; 52545731 [361-380]; 62897133 [227-246]	1	2503.21	1.009	0.01	0	0	148.6	149.9	1.5	1610480174	1316400550	10050159	Shared	High	High	High	High	0	1.765e-10	109	33.34	K.NDFAFLLHMVDQYDQLYSKR.F	[361-380]		Not Used
	FALSE	High	[K].NDFAFLLHMVDQYDQLYSK.[R]	1xOxidation [M9]		1.37283e-05	0	4	7	7	7022525; 34222199; 52545731; 62897133	7022525 [238-256]; 34222199 [414-432]; 52545731 [361-379]; 62897133 [227-245]	0	2363.1	1.999	2.979	0	0	50.2	100.3	149.5	1185371424	1919957376	2235034429	Excluded Modification	High	High	High	High	0	1.006e-07	97	32.77	K.NDFAFLLHMVDQYDQLYSK.R	[361-379]		Not Used
	FALSE	High	[K].NDFAFLLHMVDQYDQLYSK.[R]			1.78267e-06	0	4	7	19	7022525; 34222199; 52545731; 62897133	7022525 [238-256]; 34222199 [414-432]; 52545731 [361-379]; 62897133 [227-245]	0	2347.11	0.944	1.195	0	0	95.5	90.2	114.2	4.23538e+09	3.24126e+09	3.20434e+09	Shared	High	High	High	High	0	7.207e-09	82	33.98	K.NDFAFLLHMVDQYDQLYSK.R	[361-379]		Not Used
	FALSE	High	[R].NAQDKQELHLFMLSGVPDAVFDLTDLDVLKLELIPEAK.[I]	1xOxidation [M12]		1.47404e-09	0	4	7	65	7022525; 34222199; 52545731; 62897133	7022525 [291-328]; 34222199 [467-504]; 52545731 [414-451]; 62897133 [280-317]	2	4281.24	0.739	2.231	0	0	75.6	55.8	168.6	3.75897e+08	2.25041e+08	5.30654e+08	Excluded Modification	High	High	High	High	0	3.53e-12	61	34.26	R.NAQDKQELHLFMLSGVPDAVFDLTDLDVLKLELIPEAK.I	[414-451]		Not Used
	FALSE	High	[R].NAQDKQELHLFMLSGVPDAVFDLTDLDVLKLELIPEAK.[I]			2.38255e-08	0	4	7	79	7022525; 34222199; 52545731; 62897133	7022525 [291-328]; 34222199 [467-504]; 52545731 [414-451]; 62897133 [280-317]	2	4265.24	0.857	1.28	0	0	95.6	82	122.4	8.53491e+08	5.92778e+08	6.9116e+08	Shared	High	High	High	High	0	9.73e-11	69	34.24	R.NAQDKQELHLFMLSGVPDAVFDLTDLDVLKLELIPEAK.I	[414-451]		Not Used
	FALSE	High	[R].NAQDKQELHLFMLSGVPDAVFDLTDLDVLK.[L]	1xOxidation [M12]		2.52112e-08	0	4	7	12	7022525; 34222199; 52545731; 62897133	7022525 [291-320]; 34222199 [467-496]; 52545731 [414-443]; 62897133 [280-309]	1	3387.71	1.805	1.707	0	0	66.5	120	113.5	1.01682e+09	1.48703e+09	1098150204	Excluded Modification	High	High	High	High	0	3.891e-12	83	33.7	R.NAQDKQELHLFMLSGVPDAVFDLTDLDVLK.L	[414-443]		Not Used
	FALSE	High	[R].NAQDKQELHLFMLSGVPDAVFDLTDLDVLK.[L]			2.47546e-09	0	4	7	13	7022525; 34222199; 52545731; 62897133	7022525 [291-320]; 34222199 [467-496]; 52545731 [414-443]; 62897133 [280-309]	1	3371.72	0.717	1.736	0	0	86.9	62.3	150.8	1912750444	1111725720	2101187388	Shared	High	High	High	High	0	1.325e-08	78	34.09	R.NAQDKQELHLFMLSGVPDAVFDLTDLDVLK.L	[414-443]		Not Used
	FALSE	High	[K].MMNVAELELQNCELERIPHAIFSLSNLQELDLK.[S]	1xCarboxymethyl [C12]; 2xOxidation [M1; M2]		0.000594656	0	4	7	1	7022525; 34222199; 52545731; 62897133	7022525 [458-490]; 34222199 [634-666]; 52545731 [581-613]; 62897133 [447-479]	1	3930.93	1.009	0.01	0		149.4	150.6		9203443	7522633		Excluded Modification	Peak Found	High	Not Found	High	0	3.513e-06	61	33.32	K.MMNVAELELQNCELERIPHAIFSLSNLQELDLK.S	[581-613]		Not Used
	FALSE	High	[K].MMNVAELELQNCELERIPHAIFSLSNLQELDLK.[S]	1xCarboxymethyl [C12]; 1xOxidation [M]		0.000100856	0	4	7	4	7022525; 34222199; 52545731; 62897133	7022525 [458-490]; 34222199 [634-666]; 52545731 [581-613]; 62897133 [447-479]	1	3914.93	0.365	1.315	0	0	111.9	40.9	147.2	25103032	7435134	20891584	Excluded Modification	High	Peak Found	High	High	0	1.884e-07	46	33.56	K.MMNVAELELQNCELERIPHAIFSLSNLQELDLK.S	[581-613]		Not Used
	FALSE	High	[K].MMNVAELELQNCELERIPHAIFSLSNLQELDLK.[S]	1xCarboxymethyl [C12]		9.38279e-05	0	4	7	2	7022525; 34222199; 52545731; 62897133	7022525 [458-490]; 34222199 [634-666]; 52545731 [581-613]; 62897133 [447-479]	1	3898.94	0.832	0.401	0	0	134.4	111.8	53.9	96042948	64743860	24373042	Shared	High	Peak Found	High	High	0	1.677e-07	48	29.14	K.MMNVAELELQNCELERIPHAIFSLSNLQELDLK.S	[581-613]		Not Used
	FALSE	High	[K].MMNVAELELQNCELER.[I]	1xCarboxymethyl [C12]; 2xOxidation [M1; M2]		6.34007e-06	0	4	7	36	7022525; 34222199; 52545731; 62897133	7022525 [458-473]; 34222199 [634-649]; 52545731 [581-596]; 62897133 [447-462]	0	2011.88	3.169	1.599	0	0	52	164.8	83.2	3.65055e+08	9.37456e+08	3.69486e+08	Excluded Modification	High	High	High	High	0	4.136e-08	116	29.95	K.MMNVAELELQNCELER.I	[581-596]		Not Used
	FALSE	High	[K].MMNVAELELQNCELER.[I]	1xCarboxymethyl [C12]; 1xOxidation [M]		4.11262e-07	0	4	7	138	7022525; 34222199; 52545731; 62897133	7022525 [458-473]; 34222199 [634-649]; 52545731 [581-596]; 62897133 [447-462]	0	1995.88	1.623	1.411	0	0	74.4	120.7	104.9	2.58322e+09	3.39664e+09	2.30637e+09	Excluded Modification	High	High	High	High	0	8.639e-09	132	30.38	K.MMNVAELELQNCELER.I	[581-596]		Not Used
	FALSE	High	[K].MMNVAELELQNCELER.[I]	1xCarboxymethyl [C12]		2.74111e-06	0	4	7	69	7022525; 34222199; 52545731; 62897133	7022525 [458-473]; 34222199 [634-649]; 52545731 [581-596]; 62897133 [447-462]	0	1979.89	0.845	1.334	0	0	94.4	79.7	125.9	3.95551e+09	2.70783e+09	3.34015e+09	Shared	High	High	High	High	0	7.302e-09	132	30.97	K.MMNVAELELQNCELER.I	[581-596]		Not Used
	FALSE	High	[K].QELHLFMLSGVPDAVFDLTDLDVLKLELIPEAK.[I]	1xOxidation [M7]		1.72853e-07	0	4	7	36	7022525; 34222199; 52545731; 62897133	7022525 [296-328]; 34222199 [472-504]; 52545731 [419-451]; 62897133 [285-317]	1	3724.98	1.539	2.602	0	0	58.4	89.8	151.8	1.04302e+08	1.30084e+08	1.71741e+08	Excluded Modification	High	High	High	High	0	5.568e-10	71	34.22	K.QELHLFMLSGVPDAVFDLTDLDVLKLELIPEAK.I	[419-451]		Not Used
	FALSE	High	[K].QELHLFMLSGVPDAVFDLTDLDVLKLELIPEAK.[I]			8.38461e-06	0	4	7	25	7022525; 34222199; 52545731; 62897133	7022525 [296-328]; 34222199 [472-504]; 52545731 [419-451]; 62897133 [285-317]	1	3708.98	0.744	0.685	0	0	123.5	91.9	84.6	257341809	1.55178e+08	1.11523e+08	Shared	High	High	High	High	0	5.783e-09	66	34.46	K.QELHLFMLSGVPDAVFDLTDLDVLKLELIPEAK.I	[419-451]		Not Used
	FALSE	High	[K].QELHLFMLSGVPDAVFDLTDLDVLKLELIPEAK.[I]	1xGln->pyro-Glu [N-Term]; 1xOxidation [M7]		5.31454e-05	0	4	7	2	7022525; 34222199; 52545731; 62897133	7022525 [296-328]; 34222199 [472-504]; 52545731 [419-451]; 62897133 [285-317]	1	3707.95	1.396	0.034	0	0	123.4	172.4	4.2	9276718	10497890	200546	Excluded Modification	High	High	Peak Found	High	0	6.573e-08	46	34.52	K.QELHLFMLSGVPDAVFDLTDLDVLKLELIPEAK.I	[419-451]		Not Used
	FALSE	High	[K].QELHLFMLSGVPDAVFDLTDLDVLKLELIPEAK.[I]	1xGln->pyro-Glu [N-Term]		1.24298e-07	0	4	7	3	7022525; 34222199; 52545731; 62897133	7022525 [296-328]; 34222199 [472-504]; 52545731 [419-451]; 62897133 [285-317]	1	3691.95	0.896	0.909	0	0	107	95.8	97.2	23098866	16767927	13280811	Excluded Modification	High	High	High	High	0	3.035e-12	54	34.95	K.QELHLFMLSGVPDAVFDLTDLDVLKLELIPEAK.I	[419-451]		Not Used
	FALSE	High	[K].QELHLFMLSGVPDAVFDLTDLDVLK.[L]	1xOxidation [M7]		1.61405e-08	0	4	7	23	7022525; 34222199; 52545731; 62897133	7022525 [296-320]; 34222199 [472-496]; 52545731 [419-443]; 62897133 [285-309]	0	2831.45	1.277	2.227	0	0	66.6	85.1	148.3	6.77125e+08	7.00723e+08	9.54411e+08	Excluded Modification	High	High	High	High	0	1.052e-13	96	34.2	K.QELHLFMLSGVPDAVFDLTDLDVLK.L	[419-443]		Not Used
	FALSE	High	[K].QELHLFMLSGVPDAVFDLTDLDVLK.[L]			3.89099e-09	0	4	7	61	7022525; 34222199; 52545731; 62897133	7022525 [296-320]; 34222199 [472-496]; 52545731 [419-443]; 62897133 [285-309]	0	2815.46	0.737	1.007	0	0	109.3	80.6	110.1	1.84375e+09	1.10157e+09	1.17495e+09	Shared	High	High	High	High	0	1.012e-14	92	34.36	K.QELHLFMLSGVPDAVFDLTDLDVLK.L	[419-443]		Not Used
	FALSE	High	[K].QELHLFMLSGVPDAVFDLTDLDVLK.[L]	1xGln->pyro-Glu [N-Term]; 1xOxidation [M7]		4.76946e-08	0	4	7	5	7022525; 34222199; 52545731; 62897133	7022525 [296-320]; 34222199 [472-496]; 52545731 [419-443]; 62897133 [285-309]	0	2814.43	3.591	4.676	0	0	32.4	116.2	151.4	29358158	85430200	8.68757e+07	Excluded Modification	High	High	High	High	0	3.367e-09	71	34.69	K.QELHLFMLSGVPDAVFDLTDLDVLK.L	[419-443]		Not Used
	FALSE	High	[K].QELHLFMLSGVPDAVFDLTDLDVLK.[L]	1xGln->pyro-Glu [N-Term]		9.60779e-08	0	4	7	11	7022525; 34222199; 52545731; 62897133	7022525 [296-320]; 34222199 [472-496]; 52545731 [419-443]; 62897133 [285-309]	0	2798.43	0.892	0.889	0	0	107.9	96.2	95.9	142003612	102648062	79872454	Excluded Modification	High	High	High	High	0	1.993e-12	78	35	K.QELHLFMLSGVPDAVFDLTDLDVLK.L	[419-443]		Not Used
	FALSE	High	[K].NLRELYLIGNLNSENNK.[M]			0.0183044	0	4	7	1	7022525; 34222199; 52545731; 62897133	7022525 [385-401]; 34222199 [561-577]; 52545731 [508-524]; 62897133 [374-390]	1	2004.05											Shared	Not Found	High	Not Found	High	0	0.0009996	4		K.NLRELYLIGNLNSENNK.M	[508-524]		Not Used
	FALSE	High	[K].MIGLESLR.[E]	1xOxidation [M1]		0.159297	0	4	7	20	7022525; 34222199; 52545731; 62897133	7022525 [402-409]; 34222199 [578-585]; 52545731 [525-532]; 62897133 [391-398]	0	934.503	1.054	1.01	0	0	97.9	103.2	98.9	3.71564e+09	3.17485e+09	2.37433e+09	Excluded Modification	High	High	High	High	0	0.06686	35	28.13	K.MIGLESLR.E	[525-532]		Not Used
	FALSE	High	[K].LREISLNHEWTFEK.[L]			0.00600849	0	4	7	4	7022525; 34222199; 52545731; 62897133	7022525 [270-283]; 34222199 [446-459]; 52545731 [393-406]; 62897133 [259-272]	1	1801.92	0.649	0.438	0	0	143.7	93.3	62.9	30347391	1.59647e+07	8408118	Shared	High	High	High	High	0	0.003133	41	28.69	K.LREISLNHEWTFEK.L	[393-406]		Not Used
	FALSE	High	[R].IPLKEYSFEK.[V]			0.00920049	0	4	7	6	7022525; 34222199; 52545731; 62897133	7022525 [214-223]; 34222199 [390-399]; 52545731 [337-346]; 62897133 [203-212]	1	1253.68	0.93	0.483	0	0	124.3	115.7	60	1116360320	841724256	340892215	Shared	High	High	High	High	0	0.0003205	57	26.71	R.IPLKEYSFEK.V	[337-346]		Not Used
	FALSE	High	[R].IPHAIFSLSNLQELDLK.[S]			3.96052e-07	0	4	7	188	7022525; 34222199; 52545731; 62897133	7022525 [474-490]; 34222199 [650-666]; 52545731 [597-613]; 62897133 [463-479]	0	1938.07	1.025	0.969	0	0	100.2	102.7	97.1	6265740314	5.20203e+09	3.84176e+09	Shared	High	High	High	High	0	1.582e-10	114	32.09	R.IPHAIFSLSNLQELDLK.S	[597-613]		Not Used
	FALSE	High	[R].LPAQLGQCR.[M]	1xCarboxymethyl [C8]		0.0324604	0	4	7	12	7022525; 34222199; 52545731; 62897133	7022525 [637-645]; 34222199 [813-821]; 52545731 [760-768]; 62897133 [626-634]	0	1043.53	0.648	0.439	0	0	143.8	93.1	63.1	7031387840	3689552640	1952936880	Shared	High	High	High	High	0	0.00881	44	25.5	R.LPAQLGQCR.M	[760-768]		Not Used
	FALSE	High	[K].LIVLNSLKK.[M]			0.0389747	0	5	12	26	7022525; 34222199; 52545731; 158260707; 62897133	7022525 [449-457]; 34222199 [625-633]; 52545731 [572-580]; 158260707 [581-589]; 62897133 [438-446]	1	1027.69	1.107	0.668	0	0	108.1	119.7	72.2	7.99466e+09	7.17261e+09	3.37983e+09	Shared	High	High	High	High	0	0.05749	47	26.83	K.LLVLNSLKK.M	[572-580]		Not Used
	FALSE	High	[K].LIVLNSLK.[K]			0.0902093	0	5	12	48	7022525; 34222199; 52545731; 158260707; 62897133	7022525 [449-456]; 34222199 [625-632]; 52545731 [572-579]; 158260707 [581-588]; 62897133 [438-445]	0	899.592	1.182	1.274	0	0	86.8	102.6	110.6	1.00649e+10	9.64103e+09	8.11351e+09	Shared	High	High	High	High	0	0.0203	37	29.33	K.LLVLNSLK.K	[572-579]		Not Used
	FALSE	High	[K].LLISYISIICVYGFICLYTLFWLFRIPLKEYSFEK.[V]	2xCarboxymethyl [C10; C16]		6.90503e-07	0	4	7	6	7022525; 34222199; 52545731; 62897133	7022525 [189-223]; 34222199 [365-399]; 52545731 [312-346]; 62897133 [178-212]	2	4410.32	1.003	0.415	0	0	124.1	124.5	51.5	1.96761e+07	1.59946e+07	5163752	Shared	High	High	High	High	0	6.49e-11	30	36.21	K.LLISYISIICVYGFICLYTLFWLFRIPLKEYSFEK.V	[312-346]		Not Used
	FALSE	High	[K].LLISYISIICVYGFICLYTLFWLFRIPLK.[E]	2xCarboxymethyl [C10; C16]		4.42954e-05	0	4	7	2	7022525; 34222199; 52545731; 62897133	7022525 [189-217]; 34222199 [365-393]; 52545731 [312-340]; 62897133 [178-206]	1	3626.98											Shared	Not Found	High	High	High	0	4.853e-08	24		K.LLISYISIICVYGFICLYTLFWLFRIPLK.E	[312-340]		Not Used
	FALSE	High	[K].ISQMTNLQELHLCHCPAK.[V]	2xCarboxymethyl [C13; C15]		3.13744e-06	0	4	7	21	7022525; 34222199; 52545731; 62897133	7022525 [333-350]; 34222199 [509-526]; 52545731 [456-473]; 62897133 [322-339]	0	2182.01	1.086	0.529	0	0	114.7	124.6	60.7	4.29777e+09	3783891891	1.43839e+09	Shared	High	High	High	High	0	4.554e-09	107	28.75	K.ISQMTNLQELHLCHCPAK.V	[456-473]		Not Used
	FALSE	High	[K].MIGLESLR.[E]			0.0984361	0	4	7	15	7022525; 34222199; 52545731; 62897133	7022525 [402-409]; 34222199 [578-585]; 52545731 [525-532]; 62897133 [391-398]	0	918.508	1.142	1.092	0	0	92.8	105.9	101.3	8.32577e+09	7.70373e+09	5.75444e+09	Shared	High	High	High	High	0	0.03504	44	29.36	K.MIGLESLR.E	[525-532]		Not Used
	FALSE	High	[K].ISQMTNLQELHLCHCPAK.[V]	2xCarboxymethyl [C13; C15]; 1xOxidation [M4]		5.64454e-06	0	4	7	22	7022525; 34222199; 52545731; 62897133	7022525 [333-350]; 34222199 [509-526]; 52545731 [456-473]; 62897133 [322-339]	0	2198	1.003	1.14	0	0	95.4	95.7	108.8	1.92397e+09	1.56391e+09	1.38838e+09	Excluded Modification	High	High	High	High	0	1.684e-09	104	28.77	K.ISQMTNLQELHLCHCPAK.V	[456-473]		Not Used
	FALSE	High	[K].ISQMTNLQELHLCHCPAKVEQTAFSFLR.[D]	2xCarboxymethyl [C13; C15]; 1xOxidation [M4]		1.02628e-07	0	4	7	19	7022525; 34222199; 52545731; 62897133	7022525 [333-360]; 34222199 [509-536]; 52545731 [456-483]; 62897133 [322-349]	1	3376.61	3.574	2.47	0	0	42.6	152.2	105.2	527303396	1527173088	8.24389e+08	Excluded Modification	High	High	High	High	0	4.109e-09	86	31.84	K.ISQMTNLQELHLCHCPAKVEQTAFSFLR.D	[456-483]		Not Used
	FALSE	High	[K].MEAATNQDQDGR.[T]	1xOxidation [M1]		0.000101491	0	2	4	82	34222199; 52545731	34222199 [82-93]; 52545731 [29-40]	0	1351.55	0.408	0.02	0	0	210.1	85.7	4.2	1.39731e+09	4.61538e+08	1.77207e+07	Excluded Modification	High	High	High	High	0	9.116e-06	101	15.41	K.MEAATNQDQDGR.T	[29-40]		Not Used
	FALSE	High	[K].MEAATNQDQDGR.[T]			7.99417e-05	0	2	4	82	34222199; 52545731	34222199 [82-93]; 52545731 [29-40]	0	1335.56	0.433	0.03	0	0	205	88.8	6.2	1.17038e+10	4.10961e+09	2.23408e+08	Shared	High	High	High	High	0	4.731e-07	97	15.16	K.MEAATNQDQDGR.T	[29-40]		Not Used
	FALSE	High	[K].LYVVQTVIKTAKFIFILCYTANFVNAISFEHVCKPK.[V]	2xCarboxymethyl [C18; C33]		1.49432e-05	0	4	6	3	7022525; 34222199; 52545731; 62897133	7022525 [131-166]; 34222199 [307-342]; 52545731 [254-289]; 62897133 [120-155]	2	4264.26	1.543	0.01	0	0	117.8	181.8	0.4	2.79109e+07	34909836	64208.2	Shared	High	High	Peak Found	High	0	8.126e-09	42	34.96	K.LYVVQTVIKTAKFIFILCYTANFVNAISFEHVCKPK.V	[254-289]		Not Used
	FALSE	High	[K].LYVVQTVIK.[T]			0.0467702	0	4	6	6	7022525; 34222199; 52545731; 62897133	7022525 [131-139]; 34222199 [307-315]; 52545731 [254-262]; 62897133 [120-128]	0	1062.66	1.126	0.735	0	0	104.9	118.1	77	848415872	774118968	394465688	Shared	High	High	High	High	0	0.004759	40	29.04	K.LYVVQTVIK.T	[254-262]		Not Used
	FALSE	High	[K].IVTIPPSITHVK.[N]			0.00165491	0	4	7	58	7022525; 34222199; 52545731; 62897133	7022525 [519-530]; 34222199 [695-706]; 52545731 [642-653]; 62897133 [508-519]	0	1304.79	0.98	0.778	0	0	108.8	106.6	84.6	1.31423e+10	1.0442e+10	6.47077e+09	Shared	High	High	High	High	0	0.000621	59	26.87	K.IVTIPPSITHVK.N	[642-653]		Not Used
	FALSE	High	[K].LVIHNDGTK.[L]			0.0236373	0	4	7	68	7022525; 34222199; 52545731; 62897133	7022525 [440-448]; 34222199 [616-624]; 52545731 [563-571]; 62897133 [429-437]	0	996.547	0.629	0.797	0	0	123.7	77.8	98.5	11293175110	5.7589e+09	5.69315e+09	Shared	High	High	High	High	0	0.002642	51	0.96	K.LVIHNDGTK.L	[563-571]		Not Used
	FALSE	High	[R].ITGAQTLPK.[H]			0.0372057	0	4	7	103	7022525; 34222199; 52545731; 62897133	7022525 [52-60]; 34222199 [228-236]; 52545731 [175-183]; 62897133 [41-49]	0	928.546	0.397	0.595	0	0	150.6	59.8	89.6	1.83061e+10	5.8876e+09	6.89509e+09	Shared	High	High	High	High	0	0.01214	51	21.9	R.ITGAQTLPK.H	[175-183]		Not Used
	FALSE	High	[K].ISQMTNLQELHLCHCPAKVEQTAFSFLRDHLR.[C]	2xCarboxymethyl [C13; C15]		4.61677e-06	0	4	7	3	7022525; 34222199; 52545731; 62897133	7022525 [333-364]; 34222199 [509-540]; 52545731 [456-487]; 62897133 [322-353]	2	3881.89	0.428	1.743	0	0	94.6	40.5	164.9	67118352	23262586	74039940	Shared	High	Peak Found	High	High	0	8.244e-07	40	32.43	K.ISQMTNLQELHLCHCPAKVEQTAFSFLRDHLR.C	[456-487]		Not Used
	FALSE	High	[K].ISQMTNLQELHLCHCPAKVEQTAFSFLR.[D]	2xCarboxymethyl [C13; C15]		2.58673e-09	0	4	7	14	7022525; 34222199; 52545731; 62897133	7022525 [333-360]; 34222199 [509-536]; 52545731 [456-483]; 62897133 [322-349]	1	3360.62	1.631	1.574	0	0	71.4	116.3	112.3	1.9702e+09	2.60328e+09	1962595616	Shared	High	High	High	High	0	2.523e-10	97	32.2	K.ISQMTNLQELHLCHCPAKVEQTAFSFLR.D	[456-483]		Not Used
	FALSE	High	[K].VGQLSQLTQLELK.[G]			8.92298e-05	0	4	7	60	7022525; 34222199; 52545731; 62897133	7022525 [618-630]; 34222199 [794-806]; 52545731 [741-753]; 62897133 [607-619]	0	1456.84	1.3	1.238	0	0	84.8	110.3	104.9	9.79484e+09	1.03226e+10	7.67272e+09	Shared	High	High	High	High	0	1.541e-07	83	30.73	K.VGQLSQLTQLELK.G	[741-753]		Not Used
	FALSE	High	[K].VEQTAFSFLRDHLR.[C]			0.126422	0	4	7	1	7022525; 34222199; 52545731; 62897133	7022525 [351-364]; 34222199 [527-540]; 52545731 [474-487]; 62897133 [340-353]	1	1718.9	1.773	0.01	0		108.2	191.8		3.54862e+06	5.09906e+06		Shared	High	Peak Found	Not Found	High	0	0.02556	20	30.22	K.VEQTAFSFLRDHLR.C	[474-487]		Not Used
	FALSE	High	[K].VEQTAFSFLR.[D]			0.00493159	0	4	7	23	7022525; 34222199; 52545731; 62897133	7022525 [351-360]; 34222199 [527-536]; 52545731 [474-483]; 62897133 [340-349]	0	1197.63	1.148	1.318	0	0	86.6	99.4	114.1	3.85723e+09	3.58805e+09	3.21642e+09	Shared	High	High	High	High	0	0.002022	76	30.56	K.VEQTAFSFLR.D	[474-483]		Not Used
	FALSE	High	[K].VEHLIGYEVFECTHNMAYMLKKLLISYISIICVYGFICLYTLFWLFRIPLK.[E]	3xCarboxymethyl [C12; C32; C38]		3.0596e-06	0	3	5	4	7022525; 34222199; 52545731	7022525 [167-217]; 34222199 [343-393]; 52545731 [290-340]	3	6321.25	0.401	0.557	0	0	153.2	61.5	85.3	11176472	3.63626e+06	3939726	Shared	High	High	High	High	0	5.29e-09	33	36.66	K.VEHLIGYEVFECTHNMAYMLKKLLISYISIICVYGFICLYTLFWLFRIPLK.E	[290-340]		Not Used
	FALSE	High	[K].VEHLIGYEVFECTHNMAYMLKKLLISYISIICVYGFICLYTLFWLFR.[I]	3xCarboxymethyl [C12; C32; C38]		7.70295e-06	0	3	5	3	7022525; 34222199; 52545731	7022525 [167-213]; 34222199 [343-389]; 52545731 [290-336]	2	5869.93	0.84	0.01	0		163.1	136.9		9.65879e+06	6573997		Shared	High	High	Not Found	High	0	4.022e-07	60	36.88	K.VEHLIGYEVFECTHNMAYMLKKLLISYISIICVYGFICLYTLFWLFR.I	[290-336]		Not Used
	FALSE	High	[K].VEHLIGYEVFECTHNMAYMLKK.[L]	1xCarboxymethyl [C12]		0.0040729	0	3	5	2	7022525; 34222199; 52545731	7022525 [167-188]; 34222199 [343-364]; 52545731 [290-311]	1	2713.28	0.877	2.466	0	0	69.1	60.6	170.3	13747015	9766245	21449392	Shared	Peak Found	High	High	High	0	0.0002213	21	31.33	K.VEHLIGYEVFECTHNMAYMLKK.L	[290-311]		Not Used
	FALSE	High	[K].VEHLIGYEVFECTHNMAYMLK.[K]	1xCarboxymethyl [C12]; 2xOxidation [M16; M19]		0.0010046	0	3	5	8	7022525; 34222199; 52545731	7022525 [167-187]; 34222199 [343-363]; 52545731 [290-310]	0	2617.18	3.534	2.053	0	0	45.5	161	93.5	50253385	1.43923e+08	65281400	Excluded Modification	High	High	High	High	0	1.135e-05	43	30.44	K.VEHLIGYEVFECTHNMAYMLK.K	[290-310]		Not Used
	FALSE	High	[K].VEHLIGYEVFECTHNMAYMLK.[K]	1xCarboxymethyl [C12]; 1xOxidation [M]		8.9792e-05	0	3	5	19	7022525; 34222199; 52545731	7022525 [167-187]; 34222199 [343-363]; 52545731 [290-310]	0	2601.18	1.401	2.421	0	0	62.2	87.2	150.6	3.73666e+08	4.24314e+08	5.72521e+08	Excluded Modification	High	High	High	High	0	1.903e-05	57	31.38	K.VEHLIGYEVFECTHNMAYMLK.K	[290-310]		Not Used
	FALSE	High	[K].VEHLIGYEVFECTHNMAYMLK.[K]	1xCarboxymethyl [C12]		2.35754e-06	0	3	5	11	7022525; 34222199; 52545731	7022525 [167-187]; 34222199 [343-363]; 52545731 [290-310]	0	2585.19	0.205	0.946	0	0	139.5	28.5	131.9	1202819352	1.99336e+08	7.19844e+08	Shared	High	High	High	High	0	1.583e-09	61	31.52	K.VEHLIGYEVFECTHNMAYMLK.K	[290-310]		Not Used
	FALSE	High	[K].VEHFVSILGK.[C]			0.00441895	0	4	6	37	7022525; 34222199; 52545731; 62897133	7022525 [17-26]; 34222199 [193-202]; 52545731 [140-149]; 62897133 [6-15]	0	1128.64	1.05	1.153	0	0	93.7	98.3	108	1.00356e+10	8535229450	7.32169e+09	Shared	High	High	High	High	0	0.0005519	52	27.43	K.VEHFVSILGK.C	[140-149]		Not Used
	FALSE	High	[K].VPSNITDVAPHLTK.[L]			2.41615e-05	0	4	7	27	7022525; 34222199; 52545731; 62897133	7022525 [426-439]; 34222199 [602-615]; 52545731 [549-562]; 62897133 [415-428]	0	1491.82	1.12	1.684	0	0	78.9	88.3	132.8	9340453680	8.47678e+09	9952546368	Shared	High	High	High	High	0	4.146e-07	76	27.79	K.VPSNITDVAPHLTK.L	[549-562]		Not Used
	FALSE	High	[K].VREESSFSDIPDVK.[N]			0.0017347	0	4	7	34	7022525; 34222199; 52545731; 62897133	7022525 [224-237]; 34222199 [400-413]; 52545731 [347-360]; 62897133 [213-226]	1	1607.79	1.012	0.857	0	0	104.6	105.8	89.7	7207285162	5.90945e+09	3.91099e+09	Shared	High	High	High	High	0	2.051e-05	54	27.15	K.VREESSFSDIPDVK.N	[347-360]		Not Used
	FALSE	High	[K].VREESSFSDIPDVKNDFAFLLHMVDQYDQLYSK.[R]	1xOxidation [M23]		8.51238e-05	0	4	7	5	7022525; 34222199; 52545731; 62897133	7022525 [224-256]; 34222199 [400-432]; 52545731 [347-379]; 62897133 [213-245]	2	3951.87	2.736	1.625	0	0	56	153.1	90.9	26764731	59343570	27517610	Excluded Modification	High	High	High	High	0	1.426e-07	54	33.28	K.VREESSFSDIPDVKNDFAFLLHMVDQYDQLYSK.R	[347-379]		Not Used
	FALSE	High	[K].YFPYLALIHTIILMVSSNFWFKYPKTCSK.[V]	1xCarboxymethyl [C27]		2.74974e-06	0	2	4	5	34222199; 52545731	34222199 [164-192]; 52545731 [111-139]	2	3568.84	0.95	1.378	0	0	90.1	85.6	124.3	20205594	15548220	17626472	Shared	High	High	High	High	0	8.024e-09	54	35.12	K.YFPYLALIHTIILMVSSNFWFKYPKTCSK.V	[111-139]		Not Used
	FALSE	High	[K].YFPYLALIHTIILMVSSNFWFKYPK.[T]	1xOxidation [M14]		7.22983e-05	0	2	4	6	34222199; 52545731	34222199 [164-188]; 52545731 [111-135]	1	3107.65	1.22	1.502	0	0	80.6	98.3	121.1	2.616e+07	2.58577e+07	24872925	Excluded Modification	High	High	High	High	0	6.049e-07	39	35.32	K.YFPYLALIHTIILMVSSNFWFKYPK.T	[111-135]		Not Used
	FALSE	High	[K].YFPYLALIHTIILMVSSNFWFKYPK.[T]			3.18528e-05	0	2	4	15	34222199; 52545731	34222199 [164-188]; 52545731 [111-135]	1	3091.65	0.974	0.989	0	0	101.2	98.6	100.1	2.52501e+08	1.99372e+08	1.58044e+08	Shared	High	High	High	High	0	4.513e-08	40	35.75	K.YFPYLALIHTIILMVSSNFWFKYPK.T	[111-135]		Not Used
	FALSE	High	[K].YFPYLALIHTIILMVSSNFWFK.[Y]	1xOxidation [M14]		0.149001	0	2	4	1	34222199; 52545731	34222199 [164-185]; 52545731 [111-132]	0	2719.44	1.447	0.176	0	0	114.4	165.5	20.2	577073	676623	64417.3	Excluded Modification	Peak Found	High	Peak Found	High	0	0.03393	20	35.72	K.YFPYLALIHTIILMVSSNFWFK.Y	[111-132]		Not Used
	FALSE	High	[K].YFPYLALIHTIILMVSSNFWFK.[Y]			0.00024452	0	2	4	6	34222199; 52545731	34222199 [164-185]; 52545731 [111-132]	0	2703.44	1.394	0.01	0		125.3	174.7		3.72434e+06	4.20594e+06		Shared	High	High	High	High	0	8.094e-07	73	36.31	K.YFPYLALIHTIILMVSSNFWFK.Y	[111-132]		Not Used
	FALSE	High	[K].VREESSFSDIPDVKNDFAFLLHMVDQYDQLYSKR.[F]	1xOxidation [M23]		0.000231081	0	4	7	2	7022525; 34222199; 52545731; 62897133	7022525 [224-257]; 34222199 [400-433]; 52545731 [347-380]; 62897133 [213-246]	3	4107.98	3.64	4.295	0	0	33.6	122.2	144.2	7.50254e+06	22130855	20391380	Excluded Modification	Peak Found	High	High	High	0	2.102e-06	66	27.6	K.VREESSFSDIPDVKNDFAFLLHMVDQYDQLYSKR.F	[347-380]		Not Used
	FALSE	High	[K].VREESSFSDIPDVKNDFAFLLHMVDQYDQLYSKR.[F]			2.57053e-09	0	4	7	5	7022525; 34222199; 52545731; 62897133	7022525 [224-257]; 34222199 [400-433]; 52545731 [347-380]; 62897133 [213-246]	3	4091.98	1.248	0.635	0	0	104	129.9	66.1	50550870	51141620	20324756	Shared	High	High	High	High	0	5.089e-15	81	33.9	K.VREESSFSDIPDVKNDFAFLLHMVDQYDQLYSKR.F	[347-380]		Not Used
	FALSE	High	[K].VREESSFSDIPDVKNDFAFLLHMVDQYDQLYSK.[R]			1.67604e-08	0	4	7	7	7022525; 34222199; 52545731; 62897133	7022525 [224-256]; 34222199 [400-432]; 52545731 [347-379]; 62897133 [213-245]	2	3935.88	0.652	1.211	0	0	104.8	68.4	126.9	109908624	58105124	8.42088e+07	Shared	High	High	High	High	0	1.117e-13	71	33.77	K.VREESSFSDIPDVKNDFAFLLHMVDQYDQLYSK.R	[347-379]		Not Used
	FALSE	High	[R].TTNDISFGTSAVTPDIPLR.[A]			5.77327e-07	0	2	4	95	34222199; 52545731	34222199 [94-112]; 52545731 [41-59]	0	2005.02	1.323	4.013	0	0	47.4	62.6	190	1.02497e+09	1.09891e+09	2.60271e+09	Shared	High	High	High	High	0	1.287e-07	123	31.02	R.TTNDISFGTSAVTPDIPLR.A	[41-59]		Not Used
	FALSE	High	[K].SNLTKVPSNITDVAPHLTK.[L]			1.38148e-05	0	4	7	8	7022525; 34222199; 52545731; 62897133	7022525 [421-439]; 34222199 [597-615]; 52545731 [544-562]; 62897133 [410-428]	1	2035.12	0.637	0.33	0	0	152.6	97.2	50.3	291709026	150561547	60835410	Shared	High	High	High	High	0	3.089e-08	75	28.49	K.SNLTKVPSNITDVAPHLTK.L	[544-562]		Not Used
	FALSE	High	[K].SGLVVEDHLFDTLPLEVK.[E]			3.20718e-06	0	3	6	82	7022525; 34222199; 52545731	7022525 [650-667]; 34222199 [826-843]; 52545731 [773-790]	0	2011.07	1.517	1.368	0	0	77.2	117.1	105.6	8.81159e+09	1.08328e+10	7.6294e+09	Shared	High	High	High	High	0	7.244e-08	66	32.28	K.SGLVVEDHLFDTLPLEVK.E	[773-790]		Not Used
	FALSE	High	[K].RFGVFLSEVSENK.[L]			0.0438345	0	4	7	6	7022525; 34222199; 52545731; 62897133	7022525 [257-269]; 34222199 [433-445]; 52545731 [380-392]; 62897133 [246-258]	1	1511.79	1.15	1.312	0	0	86.6	99.7	113.7	725621852	676393614	602480228	Shared	High	High	High	High	0	0.004269	45	29.07	K.RFGVFLSEVSENK.L	[380-392]		Not Used
	FALSE	High	[K].TNLDFQQYVFINQMCYHLALPWYSKYFPYLALIHTIILMVSSNFWFKYPKTCSK.[V]	2xCarboxymethyl [C15; C52]		2.54066e-05	0	2	4	2	34222199; 52545731	34222199 [139-192]; 52545731 [86-139]	3	6730.32	1.001	0.01	0		149.9	150.1		1.10573e+07	8.9729e+06		Shared	High	High	Not Found	High	0	1.946e-08	35	35.22	K.TNLDFQQYVFINQMCYHLALPWYSKYFPYLALIHTIILMVSSNFWFKYPKTCSK.V	[86-139]		Not Used
	FALSE	High	[K].TNLDFQQYVFINQMCYHLALPWYSKYFPYLALIHTIILMVSSNFWFKYPK.[T]	1xCarboxymethyl [C15]; 2xOxidation [M14; M39]		0.000295219	0	2	4	1	34222199; 52545731	34222199 [139-188]; 52545731 [86-135]	2	6285.12	1.884	0.01	0		104	196		9503467	14509107		Excluded Modification	Peak Found	High	Not Found	High	0	1.106e-06	16	35.65	K.TNLDFQQYVFINQMCYHLALPWYSKYFPYLALIHTIILMVSSNFWFKYPK.T	[86-135]		Not Used
	FALSE	High	[K].TNLDFQQYVFINQMCYHLALPWYSKYFPYLALIHTIILMVSSNFWFKYPK.[T]	1xCarboxymethyl [C15]; 1xOxidation [M14]		5.30091e-06	0	2	4	15	34222199; 52545731	34222199 [139-188]; 52545731 [86-135]	2	6269.12	2.516	3.935	0	0	40.3	101.3	158.4	6.90218e+07	140708138	171882456	Excluded Modification	High	High	High	High	0	2.632e-08	50	29.74	K.TNLDFQQYVFINQMCYHLALPWYSKYFPYLALIHTIILMVSSNFWFKYPK.T	[86-135]		Not Used
	FALSE	High	[K].TNLDFQQYVFINQMCYHLALPWYSKYFPYLALIHTIILMVSSNFWFKYPK.[T]	1xCarboxymethyl [C15]		7.32545e-06	0	2	4	27	34222199; 52545731	34222199 [139-188]; 52545731 [86-135]	2	6253.13	0.805	0.995	0	0	107.1	86.3	106.6	977390917	6.37798e+08	615743258	Shared	High	High	High	High	0	7.049e-08	46	35.72	K.TNLDFQQYVFINQMCYHLALPWYSKYFPYLALIHTIILMVSSNFWFKYPK.T	[86-135]		Not Used
	FALSE	High	[K].TNLDFQQYVFINQMCYHLALPWYSKYFPYLALIHTIILMVSSNFWFK.[Y]	1xCarboxymethyl [C15]		3.40438e-06	0	2	4	4	34222199; 52545731	34222199 [139-185]; 52545731 [86-132]	1	5864.92	0.43	0.788	0	0	135.3	58.1	106.6	29129090	10144593	14524831	Shared	High	High	High	High	0	7.102e-10	70	35.74	K.TNLDFQQYVFINQMCYHLALPWYSKYFPYLALIHTIILMVSSNFWFK.Y	[86-132]		Not Used
	FALSE	High	[K].TNLDFQQYVFINQMCYHLALPWYSK.[Y]	1xCarboxymethyl [C15]		1.37283e-05	0	2	4	1	34222199; 52545731	34222199 [139-163]; 52545731 [86-110]	0	3180.5											Shared	High	Not Found	Not Found	High	0	7.076e-09	54		K.TNLDFQQYVFINQMCYHLALPWYSK.Y	[86-110]		Not Used
	FALSE	High	[R].TLNLGQNCITSLPEKVGQLSQLTQLELK.[G]	1xCarboxymethyl [C8]		4.16697e-08	0	4	7	9	7022525; 34222199; 52545731; 62897133	7022525 [603-630]; 34222199 [779-806]; 52545731 [726-753]; 62897133 [592-619]	1	3126.67	1.376	1.721	0	0	73.2	100.7	126	295217050	329087818	321483010	Shared	High	High	High	High	0	1.33e-09	93	33.16	R.TLNLGQNCITSLPEKVGQLSQLTQLELK.G	[726-753]		Not Used
	FALSE	High	[R].TLNLGQNCITSLPEK.[V]	1xCarboxymethyl [C8]		0.000102452	0	4	7	41	7022525; 34222199; 52545731; 62897133	7022525 [603-617]; 34222199 [779-793]; 52545731 [726-740]; 62897133 [592-606]	0	1688.85	1.163	0.039	0	0	136.3	158.5	5.2	7.01086e+09	6.60519e+09	1.70876e+08	Shared	High	High	High	High	0	1.933e-07	84	29.97	R.TLNLGQNCITSLPEK.V	[726-740]		Not Used
	FALSE	High	[R].TIEEIISFQHLKR.[L]			2.40857e-05	0	4	7	11	7022525; 34222199; 52545731; 62897133	7022525 [496-508]; 34222199 [672-684]; 52545731 [619-631]; 62897133 [485-497]	1	1613.9	1.413	1.459	0	0	77.5	109.5	113	1.65916e+09	1.90024e+09	1531491984	Shared	High	High	High	High	0	8.572e-06	83	29.09	R.TIEEIISFQHLKR.L	[619-631]		Not Used
	FALSE	High	[R].TIEEIISFQHLK.[R]			0.000706754	0	4	7	66	7022525; 34222199; 52545731; 62897133	7022525 [496-507]; 34222199 [672-683]; 52545731 [619-630]; 62897133 [485-496]	0	1457.8	1.406	1.34	0	0	80.1	112.6	107.3	8.57731e+09	9.77466e+09	7.2733e+09	Shared	High	High	High	High	0	7.895e-06	51	30.3	R.TIEEIISFQHLK.R	[619-630]		Not Used
	FALSE	High	[R].TDFALPNQEAKK.[E]			0.00585969	0	2	4	14	34222199; 52545731	34222199 [118-129]; 52545731 [65-76]	1	1361.71	0.761	0.416	0	0	137.8	104.9	57.3	3325138280	2051555314	874952543	Shared	High	High	High	High	0	0.0001527	53	25.26	R.TDFALPNQEAKK.E	[65-76]		Not Used
	FALSE	High	[R].TDFALPNQEAK.[K]			0.00571457	0	2	4	22	34222199; 52545731	34222199 [118-128]; 52545731 [65-75]	0	1233.61	1.11	1.167	0	0	91.5	101.6	106.8	1.20587e+10	1.0848e+10	8.90772e+09	Shared	High	High	High	High	0	0.0001932	47	27	R.TDFALPNQEAK.K	[65-75]		Not Used
	FALSE	High	[K].TCSKVEHFVSILGKCFESPWTTK.[A]	2xCarboxymethyl [C2; C15]		0.00159373	0	4	6	1	7022525; 34222199; 52545731; 62897133	7022525 [13-35]; 34222199 [189-211]; 52545731 [136-158]; 62897133 [2-24]	2	2743.31	0.01	0.01			300			11659307			Shared	High	Not Found	Not Found	High	0	1.777e-05	43	32.4	K.TCSKVEHFVSILGKCFESPWTTK.A	[136-158]		Not Used
	FALSE	High	[K].TCSKVEHFVSILGK.[C]	1xCarboxymethyl [C2]		7.18457e-05	0	4	6	10	7022525; 34222199; 52545731; 62897133	7022525 [13-26]; 34222199 [189-202]; 52545731 [136-149]; 62897133 [2-15]	1	1605.83	1.021	1.025	0	0	98.5	100.5	101	4906221863	4058150016	3184009856	Shared	High	High	High	High	0	2.591e-06	70	29.15	K.TCSKVEHFVSILGK.C	[136-149]		Not Used
	FALSE	High	[R].EESSFSDIPDVKNDFAFLLHMVDQYDQLYSKRFGVFLSEVSENK.[L]			0.000107394	0	4	7	6	7022525; 34222199; 52545731; 62897133	7022525 [226-269]; 34222199 [402-445]; 52545731 [349-392]; 62897133 [215-258]	3	5173.48	0.956	0.835	0	0	107.5	102.8	89.7	136600244	105827408	7.21558e+07	Shared	High	High	High	High	0	2.703e-06	17	34.77	R.EESSFSDIPDVKNDFAFLLHMVDQYDQLYSKRFGVFLSEVSENK.L	[349-392]		Not Used
	FALSE	High	[R].EESSFSDIPDVKNDFAFLLHMVDQYDQLYSKR.[F]	1xOxidation [M21]		0.000133799	0	4	7	4	7022525; 34222199; 52545731; 62897133	7022525 [226-257]; 34222199 [402-433]; 52545731 [349-380]; 62897133 [215-246]	2	3852.81	100	100				113.1	186.9		27582842	35576507	Excluded Modification	High	High	High	High	0	6.193e-07	65	33.46	R.EESSFSDIPDVKNDFAFLLHMVDQYDQLYSKR.F	[349-380]		Not Used
	FALSE	High	[R].EESSFSDIPDVKNDFAFLLHMVDQYDQLYSKR.[F]			2.15353e-07	0	4	7	7	7022525; 34222199; 52545731; 62897133	7022525 [226-257]; 34222199 [402-433]; 52545731 [349-380]; 62897133 [215-246]	2	3836.81	0.418	0.718	0	0	140.5	58.7	100.9	241680848	81786264	109825304	Shared	High	High	High	High	0	7.528e-12	74	34.21	R.EESSFSDIPDVKNDFAFLLHMVDQYDQLYSKR.F	[349-380]		Not Used
	FALSE	High	[R].EESSFSDIPDVKNDFAFLLHMVDQYDQLYSK.[R]	1xOxidation [M21]		0.000168273	0	4	7	3	7022525; 34222199; 52545731; 62897133	7022525 [226-256]; 34222199 [402-432]; 52545731 [349-379]; 62897133 [215-245]	1	3696.71	100	100				139.1	160.9		18275868	16513222	Excluded Modification	High	High	High	High	0	4.394e-07	41	33.97	R.EESSFSDIPDVKNDFAFLLHMVDQYDQLYSK.R	[349-379]		Not Used
	FALSE	High	[R].EESSFSDIPDVK.[N]			0.000891613	0	4	7	14	7022525; 34222199; 52545731; 62897133	7022525 [226-237]; 34222199 [402-413]; 52545731 [349-360]; 62897133 [215-226]	0	1352.62	1.012	1.078	0	0	97.1	98.3	104.6	6643231700	5448046826	4531352859	Shared	High	High	High	High	0	9.363e-06	65	28.64	R.EESSFSDIPDVK.N	[349-360]		Not Used
	FALSE	High	[R].EESSFSDIPDVKNDFAFLLHMVDQYDQLYSK.[R]			3.02918e-05	0	4	7	5	7022525; 34222199; 52545731; 62897133	7022525 [226-256]; 34222199 [402-432]; 52545731 [349-379]; 62897133 [215-245]	1	3680.71	0.882	0.729	0	0	114.9	101.3	83.7	281918226	201469872	129976608	Shared	High	High	High	High	0	2.604e-08	46	34.41	R.EESSFSDIPDVKNDFAFLLHMVDQYDQLYSK.R	[349-379]		Not Used
	FALSE	High	[K].FIFILCYTANFVNAISFEHVCKPK.[V]	2xCarboxymethyl [C6; C21]		1.94652e-06	0	4	6	4	7022525; 34222199; 52545731; 62897133	7022525 [143-166]; 34222199 [319-342]; 52545731 [266-289]; 62897133 [132-155]	0	2920.44	1.204	1.433	0	0	82.5	99.3	118.2	12762014	12452806	1.1577e+07	Shared	High	High	High	High	0	2.831e-10	66	34.23	K.FIFILCYTANFVNAISFEHVCKPK.V	[266-289]		Not Used
	FALSE	High	[R].FGVFLSEVSENKLR.[E]			8.43256e-05	0	4	7	8	7022525; 34222199; 52545731; 62897133	7022525 [258-271]; 34222199 [434-447]; 52545731 [381-394]; 62897133 [247-260]	1	1624.87	1.421	1.65	0	0	73.7	104.7	121.6	150465636	173236433	1.57097e+08	Shared	High	High	High	High	0	8.149e-06	88	30.35	R.FGVFLSEVSENKLR.E	[381-394]		Not Used
	FALSE	High	[R].FGVFLSEVSENK.[L]			0.000803854	0	4	7	74	7022525; 34222199; 52545731; 62897133	7022525 [258-269]; 34222199 [434-445]; 52545731 [381-392]; 62897133 [247-258]	0	1355.68	1.461	1.354	0	0	78.6	114.9	106.5	4.92295e+09	5.82761e+09	4.21956e+09	Shared	High	High	High	High	0	4.266e-05	72	30.52	R.FGVFLSEVSENK.L	[381-392]		Not Used
	FALSE	High	[R].ELYLIGNLNSENNK.[M]			0.000160027	0	4	7	73	7022525; 34222199; 52545731; 62897133	7022525 [388-401]; 34222199 [564-577]; 52545731 [511-524]; 62897133 [377-390]	0	1620.82	1.205	0.857	0	0	98	118.1	83.9	6.23656e+09	6.09159e+09	3.38084e+09	Shared	High	High	High	High	0	2.54e-06	75	30.42	R.ELYLIGNLNSENNK.M	[511-524]		Not Used
	FALSE	High	[R].EISLNHEWTFEKLR.[Q]			0.000902881	0	3	6	2	7022525; 34222199; 52545731	7022525 [272-285]; 34222199 [448-461]; 52545731 [395-408]	1	1801.92		100					300			6080438	Shared	High	Not Found	High	High	0	6.209e-05	53	24.2	R.EISLNHEWTFEKLR.Q	[395-408]		Not Used
	FALSE	High	[R].EISLNHEWTFEK.[L]			0.00137944	0	4	7	37	7022525; 34222199; 52545731; 62897133	7022525 [272-283]; 34222199 [448-459]; 52545731 [395-406]; 62897133 [261-272]	0	1532.74	0.956	1.014	0	0	101	96.5	102.4	9.70035e+09	7.51161e+09	6.22293e+09	Shared	High	High	High	High	0	6.542e-05	68	29.48	R.EISLNHEWTFEK.L	[395-406]		Not Used
	FALSE	High	[K].ALSETACEDSEENKQR.[I]	1xCarboxymethyl [C7]		2.47126e-06	0	4	7	122	7022525; 34222199; 52545731; 62897133	7022525 [36-51]; 34222199 [212-227]; 52545731 [159-174]; 62897133 [25-40]	1	1867.8	0.82	1.179	0	0	100	82	118	6.67049e+09	4.4331e+09	4.97842e+09	Shared	High	High	High	High	0	1.8e-08	129	21.14	K.ALSETACEDSEENKQR.I	[159-174]		Not Used
	FALSE	High	[K].ALSETACEDSEENK.[Q]	1xCarboxymethyl [C7]		1.21077e-05	0	4	7	38	7022525; 34222199; 52545731; 62897133	7022525 [36-49]; 34222199 [212-225]; 52545731 [159-172]; 62897133 [25-38]	0	1583.64	0.503	0.496	0	0	150	75.5	74.4	3.65654e+09	1.49188e+09	1.14806e+09	Shared	High	High	High	High	0	7.056e-06	90	23	K.ALSETACEDSEENK.Q	[159-172]		Not Used
	FALSE	High	[R].AHVEDSDLIYKLYVVQTVIKTAKFIFILCYTANFVNAISFEHVCKPK.[V]	2xCarboxymethyl [C29; C44]		1.00138e-08	0	4	6	36	7022525; 34222199; 52545731; 62897133	7022525 [120-166]; 34222199 [296-342]; 52545731 [243-289]; 62897133 [109-155]	3	5534.88	1.182	1.557	0	0	80.2	94.8	125	6.64144e+08	6.3596e+08	6.54538e+08	Shared	High	High	High	High	0	5.484e-11	85	34.64	R.AHVEDSDLIYKLYVVQTVIKTAKFIFILCYTANFVNAISFEHVCKPK.V	[243-289]		Not Used
	FALSE	High	[R].AHVEDSDLIYK.[L]			0.000259554	0	4	7	17	7022525; 34222199; 52545731; 62897133	7022525 [120-130]; 34222199 [296-306]; 52545731 [243-253]; 62897133 [109-119]	0	1289.64	0.68	0.428	0	0	142.3	96.8	60.9	3.39578e+09	1871616976	919600167	Shared	High	High	High	High	0	1.802e-05	96	25.33	R.AHVEDSDLIYK.L	[243-253]		Not Used
	FALSE	High	[K].AHTPPGNAEVTTNIPK.[M]			2.40857e-05	0	2	4	44	34222199; 52545731	34222199 [66-81]; 52545731 [13-28]	0	1646.85	0.9	0.551	0	0	122.4	110.1	67.4	1.4788e+10	10779752659	5.15588e+09	Shared	High	High	High	High	0	5.613e-06	62	24.69	K.AHTPPGNAEVTTNIPK.M	[13-28]		Not Used
	FALSE	High	[-].CLPVLPSPVNSK.[A]	1xCarboxymethyl [C1]		0.0313706	0	1	1	1	52545731	52545731 [1-12]	0	1311.7											No Quan Values	High	Not Found	Not Found	High	0	0.002443	34		-.CLPVLPSPVNSK.A	[1-12]		Not Used
	FALSE	High	[R].CLDVSYNNISMIPIEIGLLQNLQHLHITGNKVDILPK.[Q]	1xCarboxymethyl [C1]; 1xOxidation [M11]		1.51321e-05	0	3	6	16	7022525; 34222199; 52545731	7022525 [557-593]; 34222199 [733-769]; 52545731 [680-716]	1	4230.23	1.933	2.212	0	0	58.3	112.7	129	787751063	1233696542	1.10294e+09	Excluded Modification	High	High	High	High	0	1.631e-06	22	33.44	R.CLDVSYNNISMIPIEIGLLQNLQHLHITGNKVDILPK.Q	[680-716]		Not Used
	FALSE	High	[R].CLDVSYNNISMIPIEIGLLQNLQHLHITGNKVDILPK.[Q]	1xCarboxymethyl [C1]		3.5574e-06	0	3	6	13	7022525; 34222199; 52545731	7022525 [557-593]; 34222199 [733-769]; 52545731 [680-716]	1	4214.24	1.216	1.127	0	0	89.7	109.1	101.1	1.63416e+09	1610423572	1165205400	Shared	High	High	High	High	0	4.636e-09	18	33.9	R.CLDVSYNNISMIPIEIGLLQNLQHLHITGNKVDILPK.Q	[680-716]		Not Used
	FALSE	High	[R].CLDVSYNNISMIPIEIGLLQNLQHLHITGNK.[V]	1xCarboxymethyl [C1]; 1xOxidation [M11]		6.38725e-08	0	3	6	32	7022525; 34222199; 52545731	7022525 [557-587]; 34222199 [733-763]; 52545731 [680-710]	0	3564.82	0.994	1.281	0	0	91.6	91	117.4	1.21082e+09	9.74987e+08	9.81721e+08	Excluded Modification	High	High	High	High	0	3.22e-12	89	33.03	R.CLDVSYNNISMIPIEIGLLQNLQHLHITGNK.V	[680-710]		Not Used
	FALSE	High	[R].CLDVSYNNISMIPIEIGLLQNLQHLHITGNK.[V]	1xCarboxymethyl [C1]		2.76863e-07	0	3	6	60	7022525; 34222199; 52545731	7022525 [557-587]; 34222199 [733-763]; 52545731 [680-710]	0	3548.82	1.091	1.388	0	0	86.2	94.1	119.7	2.62655e+09	2.32204e+09	2.30662e+09	Shared	High	High	High	High	0	4.758e-10	82	34.03	R.CLDVSYNNISMIPIEIGLLQNLQHLHITGNK.V	[680-710]		Not Used
	FALSE	High	[K].CFESPWTTK.[A]	1xCarboxymethyl [C1]		0.0247676	0	4	7	28	7022525; 34222199; 52545731; 62897133	7022525 [27-35]; 34222199 [203-211]; 52545731 [150-158]; 62897133 [16-24]	0	1156.5	0.823	1.171	0	0	100.2	82.5	117.3	8.46516e+09	5.649e+09	6.27457e+09	Shared	High	High	High	High	0	0.001659	55	29.73	K.CFESPWTTK.A	[150-158]		Not Used
	FALSE	High	[K].FSAEKPVIEVPSMTILDK.[K]	1xOxidation [M13]		4.49964e-05	0	4	7	9	7022525; 34222199; 52545731; 62897133	7022525 [85-102]; 34222199 [261-278]; 52545731 [208-225]; 62897133 [74-91]	0	2020.07	1.891	2.059	0	0	60.6	114.6	124.8	716337086	1097667716	933405164	Excluded Modification	High	High	High	High	0	7.594e-07	64	29.92	K.FSAEKPVIEVPSMTILDK.K	[208-225]		Not Used
	FALSE	High	[R].KTNLDFQQYVFINQMCYHLALPWYSKYFPYLALIHTIILMVSSNFWFKYPK.[T]	1xCarboxymethyl [C16]; 1xOxidation [M]		9.66285e-07	0	2	4	12	34222199; 52545731	34222199 [138-188]; 52545731 [85-135]	3	6397.22	1.261	4.649	0	0	43.4	54.8	201.8	34260011	35017819	100801712	Excluded Modification	High	High	High	High	0	6.334e-07	68	29.63	R.KTNLDFQQYVFINQMCYHLALPWYSKYFPYLALIHTIILMVSSNFWFKYPK.T	[85-135]		Not Used
	FALSE	High	[R].KTNLDFQQYVFINQMCYHLALPWYSKYFPYLALIHTIILMVSSNFWFKYPK.[T]	1xCarboxymethyl [C16]		6.69913e-09	0	2	4	22	34222199; 52545731	34222199 [138-188]; 52545731 [85-135]	3	6381.22	0.911	1.563	0	0	86.4	78.7	135	561760764	414669276	5.55669e+08	Shared	High	High	High	High	0	2.816e-07	50	35.16	R.KTNLDFQQYVFINQMCYHLALPWYSKYFPYLALIHTIILMVSSNFWFKYPK.T	[85-135]		Not Used
	FALSE	High	[R].KTNLDFQQYVFINQMCYHLALPWYSKYFPYLALIHTIILMVSSNFWFK.[Y]	1xCarboxymethyl [C16]		6.55915e-05	0	2	4	1	34222199; 52545731	34222199 [138-185]; 52545731 [85-132]	2	5993.01											Shared	Not Found	Not Found	High	High	0	9.287e-08	21		R.KTNLDFQQYVFINQMCYHLALPWYSKYFPYLALIHTIILMVSSNFWFK.Y	[85-132]		Not Used
	FALSE	High	[R].KTNLDFQQYVFINQMCYHLALPWYSK.[Y]	1xCarboxymethyl [C16]		5.37096e-07	0	2	4	4	34222199; 52545731	34222199 [138-163]; 52545731 [85-110]	1	3308.59	1.463	4.074	0	0	45.9	67.1	187	9158457	10854956	23610800	Shared	High	High	High	High	0	3.393e-11	80	33.09	R.KTNLDFQQYVFINQMCYHLALPWYSK.Y	[85-110]		Not Used
	FALSE	High	[K].KSGLVVEDHLFDTLPLEVK.[E]			5.47623e-08	0	3	6	30	7022525; 34222199; 52545731	7022525 [649-667]; 34222199 [825-843]; 52545731 [772-790]	1	2139.17	1.109	2.613	0	0	63.5	70.4	166	2.53925e+09	2.2813e+09	4.19933e+09	Shared	High	High	High	High	0	3.39e-12	93	31.29	K.KSGLVVEDHLFDTLPLEVK.E	[772-790]		Not Used
	FALSE	High	[K].KMMNVAELELQNCELER.[I]	1xCarboxymethyl [C13]; 2xOxidation [M2; M3]		0.0030043	0	4	7	5	7022525; 34222199; 52545731; 62897133	7022525 [457-473]; 34222199 [633-649]; 52545731 [580-596]; 62897133 [446-462]	1	2139.97	100	100				84.5	215.5		27057958	5.38674e+07	Excluded Modification	Not Found	High	High	High	0	0.002868	23	28.73	K.KMMNVAELELQNCELER.I	[580-596]		Not Used
	FALSE	High	[K].KMMNVAELELQNCELER.[I]	1xCarboxymethyl [C13]		1.20387e-06	0	4	7	8	7022525; 34222199; 52545731; 62897133	7022525 [457-473]; 34222199 [633-649]; 52545731 [580-596]; 62897133 [446-462]	1	2107.98	0.728	0.724	0	0	122.3	89.1	88.6	442645624	261134696	202925036	Shared	High	High	High	High	0	9.572e-09	124	30.3	K.KMMNVAELELQNCELER.I	[580-596]		Not Used
	FALSE	High	[K].KLLISYISIICVYGFICLYTLFWLFRIPLKEYSFEK.[V]	2xCarboxymethyl [C11; C17]		3.34272e-07	0	4	7	10	7022525; 34222199; 52545731; 62897133	7022525 [188-223]; 34222199 [364-399]; 52545731 [311-346]; 62897133 [177-212]	3	4538.42	0.601	0.718	0	0	129.4	77.7	92.9	4.47829e+07	2.18016e+07	20337134	Shared	High	High	High	High	0	1.554e-11	45	35.77	K.KLLISYISIICVYGFICLYTLFWLFRIPLKEYSFEK.V	[311-346]		Not Used
	FALSE	High	[K].KLLISYISIICVYGFICLYTLFWLFRIPLK.[E]	2xCarboxymethyl [C11; C17]		1.42556e-05	0	4	7	2	7022525; 34222199; 52545731; 62897133	7022525 [188-217]; 34222199 [364-393]; 52545731 [311-340]; 62897133 [177-206]	2	3755.08											Shared	Not Found	High	High	High	0	7.51e-09	54		K.KLLISYISIICVYGFICLYTLFWLFRIPLK.E	[311-340]		Not Used
	FALSE	High	[K].FSAEKPVIEVPSMTILDK.[K]			7.55916e-06	0	4	7	9	7022525; 34222199; 52545731; 62897133	7022525 [85-102]; 34222199 [261-278]; 52545731 [208-225]; 62897133 [74-91]	0	2004.07	1.369	1.641	0	0	74.8	102.4	122.8	6809731790	7.55662e+09	7071805106	Shared	High	High	High	High	0	3.99e-08	66	31.26	K.FSAEKPVIEVPSMTILDK.K	[208-225]		Not Used
	FALSE	High	[K].KMMNVAELELQNCELER.[I]	1xCarboxymethyl [C13]; 1xOxidation [M]		7.92377e-06	0	4	7	21	7022525; 34222199; 52545731; 62897133	7022525 [457-473]; 34222199 [633-649]; 52545731 [580-596]; 62897133 [446-462]	1	2123.98	1.463	2.174	0	0	64.7	94.7	140.6	1.76571e+08	2.0938e+08	2.429e+08	Excluded Modification	High	High	High	High	0	2.85e-09	100	29.42	K.KMMNVAELELQNCELER.I	[580-596]		Not Used
	FALSE	High	[K].LESLPVAVFSLQKLRCLDVSYNNISMIPIEIGLLQNLQHLHITGNK.[V]	1xCarboxymethyl [C16]		4.92869e-05	0	3	6	5	7022525; 34222199; 52545731	7022525 [542-587]; 34222199 [718-763]; 52545731 [665-710]	2	5229.82	0.485	0.62	0	0	142.5	69.1	88.4	89215368	3.5078e+07	35004860	Shared	High	High	High	High	0	3.37e-06	56	34.21	K.LESLPVAVFSLQKLRCLDVSYNNISMIPIEIGLLQNLQHLHITGNK.V	[665-710]		Not Used
	FALSE	High	[K].LESLPVAVFSLQK.[L]			0.000475818	0	4	7	22	7022525; 34222199; 52545731; 62897133	7022525 [542-554]; 34222199 [718-730]; 52545731 [665-677]; 62897133 [531-543]	0	1430.83	1.185	1.245	0	0	87.5	103.6	108.9	1.29342e+09	1.24168e+09	1.01886e+09	Shared	High	High	High	High	0	4.445e-05	63	32.36	K.LESLPVAVFSLQK.L	[665-677]		Not Used
	FALSE	High	[K].LELIPEAK.[I]			0.0782467	0	4	7	17	7022525; 34222199; 52545731; 62897133	7022525 [321-328]; 34222199 [497-504]; 52545731 [444-451]; 62897133 [310-317]	0	912.54	1.013	1.095	0	0	96.5	97.8	105.7	1.10428e+10	9.06203e+09	7.65276e+09	Shared	High	High	High	High	0	0.02853	45	28.32	K.LELIPEAK.I	[444-451]		Not Used
	FALSE	High	[K].HVSTSSDEGSPSASTPMINK.[T]	1xOxidation [M17]		2.96668e-07	0	4	7	42	7022525; 34222199; 52545731; 62897133	7022525 [61-80]; 34222199 [237-256]; 52545731 [184-203]; 62897133 [50-69]	0	2047.92	1.168	1.511	0	0	81.5	95.2	123.2	2191384096	2074024032	2.09578e+09	Excluded Modification	High	High	High	High	0	2.279e-08	98	22.83	K.HVSTSSDEGSPSASTPMINK.T	[184-203]		Not Used
	FALSE	High	[K].HVSTSSDEGSPSASTPMINK.[T]			2.7115e-09	0	4	7	27	7022525; 34222199; 52545731; 62897133	7022525 [61-80]; 34222199 [237-256]; 52545731 [184-203]; 62897133 [50-69]	0	2031.93	0.352	0.248	0	0	187.4	66	46.5	10530511187	3007031761	1654164384	Shared	High	High	High	High	0	4.332e-13	107	23.61	K.HVSTSSDEGSPSASTPMINK.T	[184-203]		Not Used
	FALSE	High	[K].FTDVAEIPAWVYLLKNLRELYLIGNLNSENNK.[M]			1.0479e-05	0	4	7	6	7022525; 34222199; 52545731; 62897133	7022525 [370-401]; 34222199 [546-577]; 52545731 [493-524]; 62897133 [359-390]	2	3749.99	2.024	2.939	0	0	50.3	101.8	147.9	153439064	251643188	2.85356e+08	Shared	High	High	High	High	0	7.21e-08	35	34.39	K.FTDVAEIPAWVYLLKNLRELYLIGNLNSENNK.M	[493-524]		Not Used
	FALSE	High	[K].FTDVAEIPAWVYLLKNLR.[E]			1.15869e-05	0	4	7	1	7022525; 34222199; 52545731; 62897133	7022525 [370-387]; 34222199 [546-563]; 52545731 [493-510]; 62897133 [359-376]	1	2148.19	1.1	0.01	0		142.8	157.2		10521305	9381303		Shared	Peak Found	High	Not Found	High	0	5.333e-09	72	33.76	K.FTDVAEIPAWVYLLKNLR.E	[493-510]		Not Used
	FALSE	High	[K].FSAEKPVIEVPSMTILDKK.[D]			7.95321e-07	0	4	7	20	7022525; 34222199; 52545731; 62897133	7022525 [85-103]; 34222199 [261-279]; 52545731 [208-226]; 62897133 [74-92]	1	2132.17	1.152	1.089	0	0	92.6	106.6	100.8	11046488148	10309301554	7.61344e+09	Shared	High	High	High	High	0	4.89e-07	68	30.17	K.FSAEKPVIEVPSMTILDKK.D	[208-226]		Not Used
	FALSE	High	[K].FSAEKPVIEVPSMTILDKK.[D]	1xOxidation [M13]		0.000125259	0	4	7	21	7022525; 34222199; 52545731; 62897133	7022525 [85-103]; 34222199 [261-279]; 52545731 [208-226]; 62897133 [74-92]	1	2148.16	1.377	1.596	0	0	75.5	104	120.5	4186782525	4.67161e+09	4227534820	Excluded Modification	High	High	High	High	0	0.0002324	53	28.94	K.FSAEKPVIEVPSMTILDKK.D	[208-226]		Not Used
	FALSE	High	[K].FSAEKPVIEVPSMTILDKKDGEQAK.[A]			0.000920051	0	4	7	3	7022525; 34222199; 52545731; 62897133	7022525 [85-109]; 34222199 [261-285]; 52545731 [208-232]; 62897133 [74-98]	2	2760.45	0.726	0.559	0	0	131.3	95.4	73.3	18985316	11174481	6710379	Shared	High	High	High	High	0	7.208e-06	69	29.82	K.FSAEKPVIEVPSMTILDKKDGEQAK.A	[208-232]		Not Used
	FALSE	High	[K].FTDVAEIPAWVYLLK.[N]			0.000208333	0	4	7	49	7022525; 34222199; 52545731; 62897133	7022525 [370-384]; 34222199 [546-560]; 52545731 [493-507]; 62897133 [359-373]	0	1764.96	1.206	0.986	0	0	94	113.3	92.7	4.95611e+09	4.84226e+09	3.09192e+09	Shared	High	High	High	High	0	7.026e-06	57	33.73	K.FTDVAEIPAWVYLLK.N	[493-507]		Not Used
FALSE	High	Master Protein	7022525	unnamed protein product [Homo sapiens]	0	1862.86	87	82	2645	1	1	682	78.2	7.84	85005	82	regulation of biological process;response to stimulus;transport	cytoplasm;membrane	protein binding;transporter activity	Pf12799, Pf13855	55144	LRRC8D	1														High	High	Not Found	Acetyl [N-Term]
	Checked	Confidence	Annotated Sequence	Modifications	Modifications in Master Proteins	Qvality PEP	Qvality q-value	# Protein Groups	# Proteins	# PSMs	Master Protein Accessions	Positions in Master Proteins	# Missed Cleavages	Theo. MH+ [Da]	Abundance Ratio: (F2) / (F1)	Abundance Ratio: (F3) / (F1)	Abundance Ratio Variability [%]: (F2) / (F1)	Abundance Ratio Variability [%]: (F3) / (F1)	Abundances (Grouped): F1	Abundances (Grouped): F2	Abundances (Grouped): F3	Abundance: F1: Sample	Abundance: F2: Sample	Abundance: F3: Sample	Quan Info	Found in Sample: [S1] F1: Sample	Found in Sample: [S2] F2: Sample	Found in Sample: [S3] F3: Sample	Confidence (by Search Engine): Mascot	Percolator q-Value (by Search Engine): Mascot	Percolator PEP (by Search Engine): Mascot	Ions Score (by Search Engine): Mascot	Top Apex RT [min]	Sequence in Protein	Positions in Protein	Peptide Group Modifications in Protein	Quan Usage
	FALSE	High	[K].NLESLYFSNNKLESLPVAVFSLQKLRCLDVSYNNISMIPIEIGLLQNLQHLHITGNK.[V]	1xCarboxymethyl [C27]		2.43137e-05	0	3	6	6	7022525; 34222199; 52545731	7022525 [531-587]; 34222199 [707-763]; 52545731 [654-710]	3	6539.45	0.818	2.788	0	0	65.1	53.3	181.6	30909540	20479932	54531966	Shared	High	High	High	High	0	6.961e-08	37	34.26	K.NLESLYFSNNKLESLPVAVFSLQKLRCLDVSYNNISMIPIEIGLLQNLQHLHITGNK.V	[531-587]		Not Used
	FALSE	High	[K].NLESLYFSNNKLESLPVAVFSLQK.[L]			4.3357e-06	0	4	7	9	7022525; 34222199; 52545731; 62897133	7022525 [531-554]; 34222199 [707-730]; 52545731 [654-677]; 62897133 [520-543]	1	2740.46	1.194	1.998	0	0	71.6	85.5	143	3234953072	3130530880	4.09016e+09	Shared	High	High	High	High	0	2.706e-08	89	32.45	K.NLESLYFSNNKLESLPVAVFSLQK.L	[531-554]		Not Used
	FALSE	High	[K].NLESLYFSNNK.[L]			0.0084281	0	4	7	8	7022525; 34222199; 52545731; 62897133	7022525 [531-541]; 34222199 [707-717]; 52545731 [654-664]; 62897133 [520-530]	0	1328.65	1.161	1.217	0	0	88.8	103.1	108.1	2264830656	2131454784	1.74422e+09	Shared	High	High	High	High	0	0.0006977	56	29.41	K.NLESLYFSNNK.L	[531-541]		Not Used
	FALSE	High	[K].NDFAFLLHMVDQYDQLYSKR.[F]	1xOxidation [M9]		9.62709e-06	0	4	7	7	7022525; 34222199; 52545731; 62897133	7022525 [238-257]; 34222199 [414-433]; 52545731 [361-380]; 62897133 [227-246]	1	2519.2	0.66	2.326	0	0	75.3	49.7	175.1	108621336	58086062	159865696	Excluded Modification	High	High	High	High	0	6.041e-07	98	32.34	K.NDFAFLLHMVDQYDQLYSKR.F	[238-257]		Not Used
	FALSE	High	[K].NDFAFLLHMVDQYDQLYSKR.[F]			8.98949e-07	0	4	7	6	7022525; 34222199; 52545731; 62897133	7022525 [238-257]; 34222199 [414-433]; 52545731 [361-380]; 62897133 [227-246]	1	2503.21	1.009	0.01	0	0	148.6	149.9	1.5	1610480174	1316400550	10050159	Shared	High	High	High	High	0	1.765e-10	109	33.34	K.NDFAFLLHMVDQYDQLYSKR.F	[238-257]		Not Used
	FALSE	High	[K].NDFAFLLHMVDQYDQLYSK.[R]	1xOxidation [M9]		1.37283e-05	0	4	7	7	7022525; 34222199; 52545731; 62897133	7022525 [238-256]; 34222199 [414-432]; 52545731 [361-379]; 62897133 [227-245]	0	2363.1	1.999	2.979	0	0	50.2	100.3	149.5	1185371424	1919957376	2235034429	Excluded Modification	High	High	High	High	0	1.006e-07	97	32.77	K.NDFAFLLHMVDQYDQLYSK.R	[238-256]		Not Used
	FALSE	High	[K].NDFAFLLHMVDQYDQLYSK.[R]			1.78267e-06	0	4	7	19	7022525; 34222199; 52545731; 62897133	7022525 [238-256]; 34222199 [414-432]; 52545731 [361-379]; 62897133 [227-245]	0	2347.11	0.944	1.195	0	0	95.5	90.2	114.2	4.23538e+09	3.24126e+09	3.20434e+09	Shared	High	High	High	High	0	7.207e-09	82	33.98	K.NDFAFLLHMVDQYDQLYSK.R	[238-256]		Not Used
	FALSE	High	[R].NAQDKQELHLFMLSGVPDAVFDLTDLDVLKLELIPEAK.[I]	1xOxidation [M12]		1.47404e-09	0	4	7	65	7022525; 34222199; 52545731; 62897133	7022525 [291-328]; 34222199 [467-504]; 52545731 [414-451]; 62897133 [280-317]	2	4281.24	0.739	2.231	0	0	75.6	55.8	168.6	3.75897e+08	2.25041e+08	5.30654e+08	Excluded Modification	High	High	High	High	0	3.53e-12	61	34.26	R.NAQDKQELHLFMLSGVPDAVFDLTDLDVLKLELIPEAK.I	[291-328]		Not Used
	FALSE	High	[R].NAQDKQELHLFMLSGVPDAVFDLTDLDVLKLELIPEAK.[I]			2.38255e-08	0	4	7	79	7022525; 34222199; 52545731; 62897133	7022525 [291-328]; 34222199 [467-504]; 52545731 [414-451]; 62897133 [280-317]	2	4265.24	0.857	1.28	0	0	95.6	82	122.4	8.53491e+08	5.92778e+08	6.9116e+08	Shared	High	High	High	High	0	9.73e-11	69	34.24	R.NAQDKQELHLFMLSGVPDAVFDLTDLDVLKLELIPEAK.I	[291-328]		Not Used
	FALSE	High	[R].NAQDKQELHLFMLSGVPDAVFDLTDLDVLK.[L]	1xOxidation [M12]		2.52112e-08	0	4	7	12	7022525; 34222199; 52545731; 62897133	7022525 [291-320]; 34222199 [467-496]; 52545731 [414-443]; 62897133 [280-309]	1	3387.71	1.805	1.707	0	0	66.5	120	113.5	1.01682e+09	1.48703e+09	1098150204	Excluded Modification	High	High	High	High	0	3.891e-12	83	33.7	R.NAQDKQELHLFMLSGVPDAVFDLTDLDVLK.L	[291-320]		Not Used
	FALSE	High	[R].NAQDKQELHLFMLSGVPDAVFDLTDLDVLK.[L]			2.47546e-09	0	4	7	13	7022525; 34222199; 52545731; 62897133	7022525 [291-320]; 34222199 [467-496]; 52545731 [414-443]; 62897133 [280-309]	1	3371.72	0.717	1.736	0	0	86.9	62.3	150.8	1912750444	1111725720	2101187388	Shared	High	High	High	High	0	1.325e-08	78	34.09	R.NAQDKQELHLFMLSGVPDAVFDLTDLDVLK.L	[291-320]		Not Used
	FALSE	High	[-].MVSSNFWFK.[Y]	1xAcetyl [N-Term]	7022525 1xAcetyl [N-Term]	0.0349695	0	1	2	2	7022525	7022525 [1-9]	0	1187.56											No Quan Values	High	High	Not Found	High	0	0.002928	50		-.MVSSNFWFK.Y	[1-9]	1xAcetyl [N-Term]	Not Used
	FALSE	High	[K].MMNVAELELQNCELERIPHAIFSLSNLQELDLK.[S]	1xCarboxymethyl [C12]; 2xOxidation [M1; M2]		0.000594656	0	4	7	1	7022525; 34222199; 52545731; 62897133	7022525 [458-490]; 34222199 [634-666]; 52545731 [581-613]; 62897133 [447-479]	1	3930.93	1.009	0.01	0		149.4	150.6		9203443	7522633		Excluded Modification	Peak Found	High	Not Found	High	0	3.513e-06	61	33.32	K.MMNVAELELQNCELERIPHAIFSLSNLQELDLK.S	[458-490]		Not Used
	FALSE	High	[K].MMNVAELELQNCELERIPHAIFSLSNLQELDLK.[S]	1xCarboxymethyl [C12]; 1xOxidation [M]		0.000100856	0	4	7	4	7022525; 34222199; 52545731; 62897133	7022525 [458-490]; 34222199 [634-666]; 52545731 [581-613]; 62897133 [447-479]	1	3914.93	0.365	1.315	0	0	111.9	40.9	147.2	25103032	7435134	20891584	Excluded Modification	High	Peak Found	High	High	0	1.884e-07	46	33.56	K.MMNVAELELQNCELERIPHAIFSLSNLQELDLK.S	[458-490]		Not Used
	FALSE	High	[K].MMNVAELELQNCELERIPHAIFSLSNLQELDLK.[S]	1xCarboxymethyl [C12]		9.38279e-05	0	4	7	2	7022525; 34222199; 52545731; 62897133	7022525 [458-490]; 34222199 [634-666]; 52545731 [581-613]; 62897133 [447-479]	1	3898.94	0.832	0.401	0	0	134.4	111.8	53.9	96042948	64743860	24373042	Shared	High	Peak Found	High	High	0	1.677e-07	48	29.14	K.MMNVAELELQNCELERIPHAIFSLSNLQELDLK.S	[458-490]		Not Used
	FALSE	High	[K].MMNVAELELQNCELER.[I]	1xCarboxymethyl [C12]; 2xOxidation [M1; M2]		6.34007e-06	0	4	7	36	7022525; 34222199; 52545731; 62897133	7022525 [458-473]; 34222199 [634-649]; 52545731 [581-596]; 62897133 [447-462]	0	2011.88	3.169	1.599	0	0	52	164.8	83.2	3.65055e+08	9.37456e+08	3.69486e+08	Excluded Modification	High	High	High	High	0	4.136e-08	116	29.95	K.MMNVAELELQNCELER.I	[458-473]		Not Used
	FALSE	High	[K].MMNVAELELQNCELER.[I]	1xCarboxymethyl [C12]; 1xOxidation [M]		4.11262e-07	0	4	7	138	7022525; 34222199; 52545731; 62897133	7022525 [458-473]; 34222199 [634-649]; 52545731 [581-596]; 62897133 [447-462]	0	1995.88	1.623	1.411	0	0	74.4	120.7	104.9	2.58322e+09	3.39664e+09	2.30637e+09	Excluded Modification	High	High	High	High	0	8.639e-09	132	30.38	K.MMNVAELELQNCELER.I	[458-473]		Not Used
	FALSE	High	[K].MMNVAELELQNCELER.[I]	1xCarboxymethyl [C12]		2.74111e-06	0	4	7	69	7022525; 34222199; 52545731; 62897133	7022525 [458-473]; 34222199 [634-649]; 52545731 [581-596]; 62897133 [447-462]	0	1979.89	0.845	1.334	0	0	94.4	79.7	125.9	3.95551e+09	2.70783e+09	3.34015e+09	Shared	High	High	High	High	0	7.302e-09	132	30.97	K.MMNVAELELQNCELER.I	[458-473]		Not Used
	FALSE	High	[K].QELHLFMLSGVPDAVFDLTDLDVLKLELIPEAK.[I]	1xOxidation [M7]		1.72853e-07	0	4	7	36	7022525; 34222199; 52545731; 62897133	7022525 [296-328]; 34222199 [472-504]; 52545731 [419-451]; 62897133 [285-317]	1	3724.98	1.539	2.602	0	0	58.4	89.8	151.8	1.04302e+08	1.30084e+08	1.71741e+08	Excluded Modification	High	High	High	High	0	5.568e-10	71	34.22	K.QELHLFMLSGVPDAVFDLTDLDVLKLELIPEAK.I	[296-328]		Not Used
	FALSE	High	[K].QELHLFMLSGVPDAVFDLTDLDVLKLELIPEAK.[I]			8.38461e-06	0	4	7	25	7022525; 34222199; 52545731; 62897133	7022525 [296-328]; 34222199 [472-504]; 52545731 [419-451]; 62897133 [285-317]	1	3708.98	0.744	0.685	0	0	123.5	91.9	84.6	257341809	1.55178e+08	1.11523e+08	Shared	High	High	High	High	0	5.783e-09	66	34.46	K.QELHLFMLSGVPDAVFDLTDLDVLKLELIPEAK.I	[296-328]		Not Used
	FALSE	High	[K].QELHLFMLSGVPDAVFDLTDLDVLKLELIPEAK.[I]	1xGln->pyro-Glu [N-Term]; 1xOxidation [M7]		5.31454e-05	0	4	7	2	7022525; 34222199; 52545731; 62897133	7022525 [296-328]; 34222199 [472-504]; 52545731 [419-451]; 62897133 [285-317]	1	3707.95	1.396	0.034	0	0	123.4	172.4	4.2	9276718	10497890	200546	Excluded Modification	High	High	Peak Found	High	0	6.573e-08	46	34.52	K.QELHLFMLSGVPDAVFDLTDLDVLKLELIPEAK.I	[296-328]		Not Used
	FALSE	High	[K].QELHLFMLSGVPDAVFDLTDLDVLKLELIPEAK.[I]	1xGln->pyro-Glu [N-Term]		1.24298e-07	0	4	7	3	7022525; 34222199; 52545731; 62897133	7022525 [296-328]; 34222199 [472-504]; 52545731 [419-451]; 62897133 [285-317]	1	3691.95	0.896	0.909	0	0	107	95.8	97.2	23098866	16767927	13280811	Excluded Modification	High	High	High	High	0	3.035e-12	54	34.95	K.QELHLFMLSGVPDAVFDLTDLDVLKLELIPEAK.I	[296-328]		Not Used
	FALSE	High	[K].QELHLFMLSGVPDAVFDLTDLDVLK.[L]	1xOxidation [M7]		1.61405e-08	0	4	7	23	7022525; 34222199; 52545731; 62897133	7022525 [296-320]; 34222199 [472-496]; 52545731 [419-443]; 62897133 [285-309]	0	2831.45	1.277	2.227	0	0	66.6	85.1	148.3	6.77125e+08	7.00723e+08	9.54411e+08	Excluded Modification	High	High	High	High	0	1.052e-13	96	34.2	K.QELHLFMLSGVPDAVFDLTDLDVLK.L	[296-320]		Not Used
	FALSE	High	[K].QELHLFMLSGVPDAVFDLTDLDVLK.[L]			3.89099e-09	0	4	7	61	7022525; 34222199; 52545731; 62897133	7022525 [296-320]; 34222199 [472-496]; 52545731 [419-443]; 62897133 [285-309]	0	2815.46	0.737	1.007	0	0	109.3	80.6	110.1	1.84375e+09	1.10157e+09	1.17495e+09	Shared	High	High	High	High	0	1.012e-14	92	34.36	K.QELHLFMLSGVPDAVFDLTDLDVLK.L	[296-320]		Not Used
	FALSE	High	[K].QELHLFMLSGVPDAVFDLTDLDVLK.[L]	1xGln->pyro-Glu [N-Term]; 1xOxidation [M7]		4.76946e-08	0	4	7	5	7022525; 34222199; 52545731; 62897133	7022525 [296-320]; 34222199 [472-496]; 52545731 [419-443]; 62897133 [285-309]	0	2814.43	3.591	4.676	0	0	32.4	116.2	151.4	29358158	85430200	8.68757e+07	Excluded Modification	High	High	High	High	0	3.367e-09	71	34.69	K.QELHLFMLSGVPDAVFDLTDLDVLK.L	[296-320]		Not Used
	FALSE	High	[K].QELHLFMLSGVPDAVFDLTDLDVLK.[L]	1xGln->pyro-Glu [N-Term]		9.60779e-08	0	4	7	11	7022525; 34222199; 52545731; 62897133	7022525 [296-320]; 34222199 [472-496]; 52545731 [419-443]; 62897133 [285-309]	0	2798.43	0.892	0.889	0	0	107.9	96.2	95.9	142003612	102648062	79872454	Excluded Modification	High	High	High	High	0	1.993e-12	78	35	K.QELHLFMLSGVPDAVFDLTDLDVLK.L	[296-320]		Not Used
	FALSE	High	[K].NLRELYLIGNLNSENNK.[M]			0.0183044	0	4	7	1	7022525; 34222199; 52545731; 62897133	7022525 [385-401]; 34222199 [561-577]; 52545731 [508-524]; 62897133 [374-390]	1	2004.05											Shared	Not Found	High	Not Found	High	0	0.0009996	4		K.NLRELYLIGNLNSENNK.M	[385-401]		Not Used
	FALSE	High	[K].MIGLESLR.[E]	1xOxidation [M1]		0.159297	0	4	7	20	7022525; 34222199; 52545731; 62897133	7022525 [402-409]; 34222199 [578-585]; 52545731 [525-532]; 62897133 [391-398]	0	934.503	1.054	1.01	0	0	97.9	103.2	98.9	3.71564e+09	3.17485e+09	2.37433e+09	Excluded Modification	High	High	High	High	0	0.06686	35	28.13	K.MIGLESLR.E	[402-409]		Not Used
	FALSE	High	[K].LREISLNHEWTFEK.[L]			0.00600849	0	4	7	4	7022525; 34222199; 52545731; 62897133	7022525 [270-283]; 34222199 [446-459]; 52545731 [393-406]; 62897133 [259-272]	1	1801.92	0.649	0.438	0	0	143.7	93.3	62.9	30347391	1.59647e+07	8408118	Shared	High	High	High	High	0	0.003133	41	28.69	K.LREISLNHEWTFEK.L	[270-283]		Not Used
	FALSE	High	[R].IPLKEYSFEK.[V]			0.00920049	0	4	7	6	7022525; 34222199; 52545731; 62897133	7022525 [214-223]; 34222199 [390-399]; 52545731 [337-346]; 62897133 [203-212]	1	1253.68	0.93	0.483	0	0	124.3	115.7	60	1116360320	841724256	340892215	Shared	High	High	High	High	0	0.0003205	57	26.71	R.IPLKEYSFEK.V	[214-223]		Not Used
	FALSE	High	[R].IPHAIFSLSNLQELDLK.[S]			3.96052e-07	0	4	7	188	7022525; 34222199; 52545731; 62897133	7022525 [474-490]; 34222199 [650-666]; 52545731 [597-613]; 62897133 [463-479]	0	1938.07	1.025	0.969	0	0	100.2	102.7	97.1	6265740314	5.20203e+09	3.84176e+09	Shared	High	High	High	High	0	1.582e-10	114	32.09	R.IPHAIFSLSNLQELDLK.S	[474-490]		Not Used
	FALSE	High	[R].LPAQLGQCR.[M]	1xCarboxymethyl [C8]		0.0324604	0	4	7	12	7022525; 34222199; 52545731; 62897133	7022525 [637-645]; 34222199 [813-821]; 52545731 [760-768]; 62897133 [626-634]	0	1043.53	0.648	0.439	0	0	143.8	93.1	63.1	7031387840	3689552640	1952936880	Shared	High	High	High	High	0	0.00881	44	25.5	R.LPAQLGQCR.M	[637-645]		Not Used
	FALSE	High	[K].LIVLNSLKK.[M]			0.0389747	0	5	12	26	7022525; 34222199; 52545731; 158260707; 62897133	7022525 [449-457]; 34222199 [625-633]; 52545731 [572-580]; 158260707 [581-589]; 62897133 [438-446]	1	1027.69	1.107	0.668	0	0	108.1	119.7	72.2	7.99466e+09	7.17261e+09	3.37983e+09	Shared	High	High	High	High	0	0.05749	47	26.83	K.LLVLNSLKK.M	[449-457]		Not Used
	FALSE	High	[K].LIVLNSLK.[K]			0.0902093	0	5	12	48	7022525; 34222199; 52545731; 158260707; 62897133	7022525 [449-456]; 34222199 [625-632]; 52545731 [572-579]; 158260707 [581-588]; 62897133 [438-445]	0	899.592	1.182	1.274	0	0	86.8	102.6	110.6	1.00649e+10	9.64103e+09	8.11351e+09	Shared	High	High	High	High	0	0.0203	37	29.33	K.LLVLNSLK.K	[449-456]		Not Used
	FALSE	High	[K].LLISYISIICVYGFICLYTLFWLFRIPLKEYSFEK.[V]	2xCarboxymethyl [C10; C16]		6.90503e-07	0	4	7	6	7022525; 34222199; 52545731; 62897133	7022525 [189-223]; 34222199 [365-399]; 52545731 [312-346]; 62897133 [178-212]	2	4410.32	1.003	0.415	0	0	124.1	124.5	51.5	1.96761e+07	1.59946e+07	5163752	Shared	High	High	High	High	0	6.49e-11	30	36.21	K.LLISYISIICVYGFICLYTLFWLFRIPLKEYSFEK.V	[189-223]		Not Used
	FALSE	High	[K].LLISYISIICVYGFICLYTLFWLFRIPLK.[E]	2xCarboxymethyl [C10; C16]		4.42954e-05	0	4	7	2	7022525; 34222199; 52545731; 62897133	7022525 [189-217]; 34222199 [365-393]; 52545731 [312-340]; 62897133 [178-206]	1	3626.98											Shared	Not Found	High	High	High	0	4.853e-08	24		K.LLISYISIICVYGFICLYTLFWLFRIPLK.E	[189-217]		Not Used
	FALSE	High	[K].ISQMTNLQELHLCHCPAK.[V]	2xCarboxymethyl [C13; C15]		3.13744e-06	0	4	7	21	7022525; 34222199; 52545731; 62897133	7022525 [333-350]; 34222199 [509-526]; 52545731 [456-473]; 62897133 [322-339]	0	2182.01	1.086	0.529	0	0	114.7	124.6	60.7	4.29777e+09	3783891891	1.43839e+09	Shared	High	High	High	High	0	4.554e-09	107	28.75	K.ISQMTNLQELHLCHCPAK.V	[333-350]		Not Used
	FALSE	High	[K].MIGLESLR.[E]			0.0984361	0	4	7	15	7022525; 34222199; 52545731; 62897133	7022525 [402-409]; 34222199 [578-585]; 52545731 [525-532]; 62897133 [391-398]	0	918.508	1.142	1.092	0	0	92.8	105.9	101.3	8.32577e+09	7.70373e+09	5.75444e+09	Shared	High	High	High	High	0	0.03504	44	29.36	K.MIGLESLR.E	[402-409]		Not Used
	FALSE	High	[K].ISQMTNLQELHLCHCPAK.[V]	2xCarboxymethyl [C13; C15]; 1xOxidation [M4]		5.64454e-06	0	4	7	22	7022525; 34222199; 52545731; 62897133	7022525 [333-350]; 34222199 [509-526]; 52545731 [456-473]; 62897133 [322-339]	0	2198	1.003	1.14	0	0	95.4	95.7	108.8	1.92397e+09	1.56391e+09	1.38838e+09	Excluded Modification	High	High	High	High	0	1.684e-09	104	28.77	K.ISQMTNLQELHLCHCPAK.V	[333-350]		Not Used
	FALSE	High	[K].ISQMTNLQELHLCHCPAKVEQTAFSFLR.[D]	2xCarboxymethyl [C13; C15]; 1xOxidation [M4]		1.02628e-07	0	4	7	19	7022525; 34222199; 52545731; 62897133	7022525 [333-360]; 34222199 [509-536]; 52545731 [456-483]; 62897133 [322-349]	1	3376.61	3.574	2.47	0	0	42.6	152.2	105.2	527303396	1527173088	8.24389e+08	Excluded Modification	High	High	High	High	0	4.109e-09	86	31.84	K.ISQMTNLQELHLCHCPAKVEQTAFSFLR.D	[333-360]		Not Used
	FALSE	High	[K].LYVVQTVIKTAKFIFILCYTANFVNAISFEHVCKPK.[V]	2xCarboxymethyl [C18; C33]		1.49432e-05	0	4	6	3	7022525; 34222199; 52545731; 62897133	7022525 [131-166]; 34222199 [307-342]; 52545731 [254-289]; 62897133 [120-155]	2	4264.26	1.543	0.01	0	0	117.8	181.8	0.4	2.79109e+07	34909836	64208.2	Shared	High	High	Peak Found	High	0	8.126e-09	42	34.96	K.LYVVQTVIKTAKFIFILCYTANFVNAISFEHVCKPK.V	[131-166]		Not Used
	FALSE	High	[K].LYVVQTVIK.[T]			0.0467702	0	4	6	6	7022525; 34222199; 52545731; 62897133	7022525 [131-139]; 34222199 [307-315]; 52545731 [254-262]; 62897133 [120-128]	0	1062.66	1.126	0.735	0	0	104.9	118.1	77	848415872	774118968	394465688	Shared	High	High	High	High	0	0.004759	40	29.04	K.LYVVQTVIK.T	[131-139]		Not Used
	FALSE	High	[K].IVTIPPSITHVK.[N]			0.00165491	0	4	7	58	7022525; 34222199; 52545731; 62897133	7022525 [519-530]; 34222199 [695-706]; 52545731 [642-653]; 62897133 [508-519]	0	1304.79	0.98	0.778	0	0	108.8	106.6	84.6	1.31423e+10	1.0442e+10	6.47077e+09	Shared	High	High	High	High	0	0.000621	59	26.87	K.IVTIPPSITHVK.N	[519-530]		Not Used
	FALSE	High	[K].LVIHNDGTK.[L]			0.0236373	0	4	7	68	7022525; 34222199; 52545731; 62897133	7022525 [440-448]; 34222199 [616-624]; 52545731 [563-571]; 62897133 [429-437]	0	996.547	0.629	0.797	0	0	123.7	77.8	98.5	11293175110	5.7589e+09	5.69315e+09	Shared	High	High	High	High	0	0.002642	51	0.96	K.LVIHNDGTK.L	[440-448]		Not Used
	FALSE	High	[R].ITGAQTLPK.[H]			0.0372057	0	4	7	103	7022525; 34222199; 52545731; 62897133	7022525 [52-60]; 34222199 [228-236]; 52545731 [175-183]; 62897133 [41-49]	0	928.546	0.397	0.595	0	0	150.6	59.8	89.6	1.83061e+10	5.8876e+09	6.89509e+09	Shared	High	High	High	High	0	0.01214	51	21.9	R.ITGAQTLPK.H	[52-60]		Not Used
	FALSE	High	[K].ISQMTNLQELHLCHCPAKVEQTAFSFLRDHLR.[C]	2xCarboxymethyl [C13; C15]		4.61677e-06	0	4	7	3	7022525; 34222199; 52545731; 62897133	7022525 [333-364]; 34222199 [509-540]; 52545731 [456-487]; 62897133 [322-353]	2	3881.89	0.428	1.743	0	0	94.6	40.5	164.9	67118352	23262586	74039940	Shared	High	Peak Found	High	High	0	8.244e-07	40	32.43	K.ISQMTNLQELHLCHCPAKVEQTAFSFLRDHLR.C	[333-364]		Not Used
	FALSE	High	[K].ISQMTNLQELHLCHCPAKVEQTAFSFLR.[D]	2xCarboxymethyl [C13; C15]		2.58673e-09	0	4	7	14	7022525; 34222199; 52545731; 62897133	7022525 [333-360]; 34222199 [509-536]; 52545731 [456-483]; 62897133 [322-349]	1	3360.62	1.631	1.574	0	0	71.4	116.3	112.3	1.9702e+09	2.60328e+09	1962595616	Shared	High	High	High	High	0	2.523e-10	97	32.2	K.ISQMTNLQELHLCHCPAKVEQTAFSFLR.D	[333-360]		Not Used
	FALSE	High	[K].VGQLSQLTQLELK.[G]			8.92298e-05	0	4	7	60	7022525; 34222199; 52545731; 62897133	7022525 [618-630]; 34222199 [794-806]; 52545731 [741-753]; 62897133 [607-619]	0	1456.84	1.3	1.238	0	0	84.8	110.3	104.9	9.79484e+09	1.03226e+10	7.67272e+09	Shared	High	High	High	High	0	1.541e-07	83	30.73	K.VGQLSQLTQLELK.G	[618-630]		Not Used
	FALSE	High	[K].VEQTAFSFLRDHLR.[C]			0.126422	0	4	7	1	7022525; 34222199; 52545731; 62897133	7022525 [351-364]; 34222199 [527-540]; 52545731 [474-487]; 62897133 [340-353]	1	1718.9	1.773	0.01	0		108.2	191.8		3.54862e+06	5.09906e+06		Shared	High	Peak Found	Not Found	High	0	0.02556	20	30.22	K.VEQTAFSFLRDHLR.C	[351-364]		Not Used
	FALSE	High	[K].VEQTAFSFLR.[D]			0.00493159	0	4	7	23	7022525; 34222199; 52545731; 62897133	7022525 [351-360]; 34222199 [527-536]; 52545731 [474-483]; 62897133 [340-349]	0	1197.63	1.148	1.318	0	0	86.6	99.4	114.1	3.85723e+09	3.58805e+09	3.21642e+09	Shared	High	High	High	High	0	0.002022	76	30.56	K.VEQTAFSFLR.D	[351-360]		Not Used
	FALSE	High	[K].VEHLIGYEVFECTHNMAYMLKKLLISYISIICVYGFICLYTLFWLFRIPLK.[E]	3xCarboxymethyl [C12; C32; C38]		3.0596e-06	0	3	5	4	7022525; 34222199; 52545731	7022525 [167-217]; 34222199 [343-393]; 52545731 [290-340]	3	6321.25	0.401	0.557	0	0	153.2	61.5	85.3	11176472	3.63626e+06	3939726	Shared	High	High	High	High	0	5.29e-09	33	36.66	K.VEHLIGYEVFECTHNMAYMLKKLLISYISIICVYGFICLYTLFWLFRIPLK.E	[167-217]		Not Used
	FALSE	High	[K].VEHLIGYEVFECTHNMAYMLKKLLISYISIICVYGFICLYTLFWLFR.[I]	3xCarboxymethyl [C12; C32; C38]		7.70295e-06	0	3	5	3	7022525; 34222199; 52545731	7022525 [167-213]; 34222199 [343-389]; 52545731 [290-336]	2	5869.93	0.84	0.01	0		163.1	136.9		9.65879e+06	6573997		Shared	High	High	Not Found	High	0	4.022e-07	60	36.88	K.VEHLIGYEVFECTHNMAYMLKKLLISYISIICVYGFICLYTLFWLFR.I	[167-213]		Not Used
	FALSE	High	[K].VEHLIGYEVFECTHNMAYMLKK.[L]	1xCarboxymethyl [C12]		0.0040729	0	3	5	2	7022525; 34222199; 52545731	7022525 [167-188]; 34222199 [343-364]; 52545731 [290-311]	1	2713.28	0.877	2.466	0	0	69.1	60.6	170.3	13747015	9766245	21449392	Shared	Peak Found	High	High	High	0	0.0002213	21	31.33	K.VEHLIGYEVFECTHNMAYMLKK.L	[167-188]		Not Used
	FALSE	High	[K].VEHLIGYEVFECTHNMAYMLK.[K]	1xCarboxymethyl [C12]; 2xOxidation [M16; M19]		0.0010046	0	3	5	8	7022525; 34222199; 52545731	7022525 [167-187]; 34222199 [343-363]; 52545731 [290-310]	0	2617.18	3.534	2.053	0	0	45.5	161	93.5	50253385	1.43923e+08	65281400	Excluded Modification	High	High	High	High	0	1.135e-05	43	30.44	K.VEHLIGYEVFECTHNMAYMLK.K	[167-187]		Not Used
	FALSE	High	[K].VEHLIGYEVFECTHNMAYMLK.[K]	1xCarboxymethyl [C12]; 1xOxidation [M]		8.9792e-05	0	3	5	19	7022525; 34222199; 52545731	7022525 [167-187]; 34222199 [343-363]; 52545731 [290-310]	0	2601.18	1.401	2.421	0	0	62.2	87.2	150.6	3.73666e+08	4.24314e+08	5.72521e+08	Excluded Modification	High	High	High	High	0	1.903e-05	57	31.38	K.VEHLIGYEVFECTHNMAYMLK.K	[167-187]		Not Used
	FALSE	High	[K].VEHLIGYEVFECTHNMAYMLK.[K]	1xCarboxymethyl [C12]		2.35754e-06	0	3	5	11	7022525; 34222199; 52545731	7022525 [167-187]; 34222199 [343-363]; 52545731 [290-310]	0	2585.19	0.205	0.946	0	0	139.5	28.5	131.9	1202819352	1.99336e+08	7.19844e+08	Shared	High	High	High	High	0	1.583e-09	61	31.52	K.VEHLIGYEVFECTHNMAYMLK.K	[167-187]		Not Used
	FALSE	High	[K].VEHFVSILGK.[C]			0.00441895	0	4	6	37	7022525; 34222199; 52545731; 62897133	7022525 [17-26]; 34222199 [193-202]; 52545731 [140-149]; 62897133 [6-15]	0	1128.64	1.05	1.153	0	0	93.7	98.3	108	1.00356e+10	8535229450	7.32169e+09	Shared	High	High	High	High	0	0.0005519	52	27.43	K.VEHFVSILGK.C	[17-26]		Not Used
	FALSE	High	[K].VPSNITDVAPHLTK.[L]			2.41615e-05	0	4	7	27	7022525; 34222199; 52545731; 62897133	7022525 [426-439]; 34222199 [602-615]; 52545731 [549-562]; 62897133 [415-428]	0	1491.82	1.12	1.684	0	0	78.9	88.3	132.8	9340453680	8.47678e+09	9952546368	Shared	High	High	High	High	0	4.146e-07	76	27.79	K.VPSNITDVAPHLTK.L	[426-439]		Not Used
	FALSE	High	[K].VREESSFSDIPDVK.[N]			0.0017347	0	4	7	34	7022525; 34222199; 52545731; 62897133	7022525 [224-237]; 34222199 [400-413]; 52545731 [347-360]; 62897133 [213-226]	1	1607.79	1.012	0.857	0	0	104.6	105.8	89.7	7207285162	5.90945e+09	3.91099e+09	Shared	High	High	High	High	0	2.051e-05	54	27.15	K.VREESSFSDIPDVK.N	[224-237]		Not Used
	FALSE	High	[K].VREESSFSDIPDVKNDFAFLLHMVDQYDQLYSK.[R]	1xOxidation [M23]		8.51238e-05	0	4	7	5	7022525; 34222199; 52545731; 62897133	7022525 [224-256]; 34222199 [400-432]; 52545731 [347-379]; 62897133 [213-245]	2	3951.87	2.736	1.625	0	0	56	153.1	90.9	26764731	59343570	27517610	Excluded Modification	High	High	High	High	0	1.426e-07	54	33.28	K.VREESSFSDIPDVKNDFAFLLHMVDQYDQLYSK.R	[224-256]		Not Used
	FALSE	High	[K].VREESSFSDIPDVKNDFAFLLHMVDQYDQLYSKR.[F]	1xOxidation [M23]		0.000231081	0	4	7	2	7022525; 34222199; 52545731; 62897133	7022525 [224-257]; 34222199 [400-433]; 52545731 [347-380]; 62897133 [213-246]	3	4107.98	3.64	4.295	0	0	33.6	122.2	144.2	7.50254e+06	22130855	20391380	Excluded Modification	Peak Found	High	High	High	0	2.102e-06	66	27.6	K.VREESSFSDIPDVKNDFAFLLHMVDQYDQLYSKR.F	[224-257]		Not Used
	FALSE	High	[K].VREESSFSDIPDVKNDFAFLLHMVDQYDQLYSKR.[F]			2.57053e-09	0	4	7	5	7022525; 34222199; 52545731; 62897133	7022525 [224-257]; 34222199 [400-433]; 52545731 [347-380]; 62897133 [213-246]	3	4091.98	1.248	0.635	0	0	104	129.9	66.1	50550870	51141620	20324756	Shared	High	High	High	High	0	5.089e-15	81	33.9	K.VREESSFSDIPDVKNDFAFLLHMVDQYDQLYSKR.F	[224-257]		Not Used
	FALSE	High	[K].VREESSFSDIPDVKNDFAFLLHMVDQYDQLYSK.[R]			1.67604e-08	0	4	7	7	7022525; 34222199; 52545731; 62897133	7022525 [224-256]; 34222199 [400-432]; 52545731 [347-379]; 62897133 [213-245]	2	3935.88	0.652	1.211	0	0	104.8	68.4	126.9	109908624	58105124	8.42088e+07	Shared	High	High	High	High	0	1.117e-13	71	33.77	K.VREESSFSDIPDVKNDFAFLLHMVDQYDQLYSK.R	[224-256]		Not Used
	FALSE	High	[K].SNLTKVPSNITDVAPHLTK.[L]			1.38148e-05	0	4	7	8	7022525; 34222199; 52545731; 62897133	7022525 [421-439]; 34222199 [597-615]; 52545731 [544-562]; 62897133 [410-428]	1	2035.12	0.637	0.33	0	0	152.6	97.2	50.3	291709026	150561547	60835410	Shared	High	High	High	High	0	3.089e-08	75	28.49	K.SNLTKVPSNITDVAPHLTK.L	[421-439]		Not Used
	FALSE	High	[K].SGLVVEDHLFDTLPLEVK.[E]			3.20718e-06	0	3	6	82	7022525; 34222199; 52545731	7022525 [650-667]; 34222199 [826-843]; 52545731 [773-790]	0	2011.07	1.517	1.368	0	0	77.2	117.1	105.6	8.81159e+09	1.08328e+10	7.6294e+09	Shared	High	High	High	High	0	7.244e-08	66	32.28	K.SGLVVEDHLFDTLPLEVK.E	[650-667]		Not Used
	FALSE	High	[K].RFGVFLSEVSENK.[L]			0.0438345	0	4	7	6	7022525; 34222199; 52545731; 62897133	7022525 [257-269]; 34222199 [433-445]; 52545731 [380-392]; 62897133 [246-258]	1	1511.79	1.15	1.312	0	0	86.6	99.7	113.7	725621852	676393614	602480228	Shared	High	High	High	High	0	0.004269	45	29.07	K.RFGVFLSEVSENK.L	[257-269]		Not Used
	FALSE	High	[R].TLNLGQNCITSLPEKVGQLSQLTQLELK.[G]	1xCarboxymethyl [C8]		4.16697e-08	0	4	7	9	7022525; 34222199; 52545731; 62897133	7022525 [603-630]; 34222199 [779-806]; 52545731 [726-753]; 62897133 [592-619]	1	3126.67	1.376	1.721	0	0	73.2	100.7	126	295217050	329087818	321483010	Shared	High	High	High	High	0	1.33e-09	93	33.16	R.TLNLGQNCITSLPEKVGQLSQLTQLELK.G	[603-630]		Not Used
	FALSE	High	[R].TLNLGQNCITSLPEK.[V]	1xCarboxymethyl [C8]		0.000102452	0	4	7	41	7022525; 34222199; 52545731; 62897133	7022525 [603-617]; 34222199 [779-793]; 52545731 [726-740]; 62897133 [592-606]	0	1688.85	1.163	0.039	0	0	136.3	158.5	5.2	7.01086e+09	6.60519e+09	1.70876e+08	Shared	High	High	High	High	0	1.933e-07	84	29.97	R.TLNLGQNCITSLPEK.V	[603-617]		Not Used
	FALSE	High	[R].TIEEIISFQHLKR.[L]			2.40857e-05	0	4	7	11	7022525; 34222199; 52545731; 62897133	7022525 [496-508]; 34222199 [672-684]; 52545731 [619-631]; 62897133 [485-497]	1	1613.9	1.413	1.459	0	0	77.5	109.5	113	1.65916e+09	1.90024e+09	1531491984	Shared	High	High	High	High	0	8.572e-06	83	29.09	R.TIEEIISFQHLKR.L	[496-508]		Not Used
	FALSE	High	[R].TIEEIISFQHLK.[R]			0.000706754	0	4	7	66	7022525; 34222199; 52545731; 62897133	7022525 [496-507]; 34222199 [672-683]; 52545731 [619-630]; 62897133 [485-496]	0	1457.8	1.406	1.34	0	0	80.1	112.6	107.3	8.57731e+09	9.77466e+09	7.2733e+09	Shared	High	High	High	High	0	7.895e-06	51	30.3	R.TIEEIISFQHLK.R	[496-507]		Not Used
	FALSE	High	[K].TCSKVEHFVSILGKCFESPWTTK.[A]	2xCarboxymethyl [C2; C15]		0.00159373	0	4	6	1	7022525; 34222199; 52545731; 62897133	7022525 [13-35]; 34222199 [189-211]; 52545731 [136-158]; 62897133 [2-24]	2	2743.31	0.01	0.01			300			11659307			Shared	High	Not Found	Not Found	High	0	1.777e-05	43	32.4	K.TCSKVEHFVSILGKCFESPWTTK.A	[13-35]		Not Used
	FALSE	High	[K].TCSKVEHFVSILGK.[C]	1xCarboxymethyl [C2]		7.18457e-05	0	4	6	10	7022525; 34222199; 52545731; 62897133	7022525 [13-26]; 34222199 [189-202]; 52545731 [136-149]; 62897133 [2-15]	1	1605.83	1.021	1.025	0	0	98.5	100.5	101	4906221863	4058150016	3184009856	Shared	High	High	High	High	0	2.591e-06	70	29.15	K.TCSKVEHFVSILGK.C	[13-26]		Not Used
	FALSE	High	[R].EESSFSDIPDVKNDFAFLLHMVDQYDQLYSKRFGVFLSEVSENK.[L]			0.000107394	0	4	7	6	7022525; 34222199; 52545731; 62897133	7022525 [226-269]; 34222199 [402-445]; 52545731 [349-392]; 62897133 [215-258]	3	5173.48	0.956	0.835	0	0	107.5	102.8	89.7	136600244	105827408	7.21558e+07	Shared	High	High	High	High	0	2.703e-06	17	34.77	R.EESSFSDIPDVKNDFAFLLHMVDQYDQLYSKRFGVFLSEVSENK.L	[226-269]		Not Used
	FALSE	High	[R].EESSFSDIPDVKNDFAFLLHMVDQYDQLYSKR.[F]	1xOxidation [M21]		0.000133799	0	4	7	4	7022525; 34222199; 52545731; 62897133	7022525 [226-257]; 34222199 [402-433]; 52545731 [349-380]; 62897133 [215-246]	2	3852.81	100	100				113.1	186.9		27582842	35576507	Excluded Modification	High	High	High	High	0	6.193e-07	65	33.46	R.EESSFSDIPDVKNDFAFLLHMVDQYDQLYSKR.F	[226-257]		Not Used
	FALSE	High	[R].EESSFSDIPDVKNDFAFLLHMVDQYDQLYSKR.[F]			2.15353e-07	0	4	7	7	7022525; 34222199; 52545731; 62897133	7022525 [226-257]; 34222199 [402-433]; 52545731 [349-380]; 62897133 [215-246]	2	3836.81	0.418	0.718	0	0	140.5	58.7	100.9	241680848	81786264	109825304	Shared	High	High	High	High	0	7.528e-12	74	34.21	R.EESSFSDIPDVKNDFAFLLHMVDQYDQLYSKR.F	[226-257]		Not Used
	FALSE	High	[R].EESSFSDIPDVKNDFAFLLHMVDQYDQLYSK.[R]	1xOxidation [M21]		0.000168273	0	4	7	3	7022525; 34222199; 52545731; 62897133	7022525 [226-256]; 34222199 [402-432]; 52545731 [349-379]; 62897133 [215-245]	1	3696.71	100	100				139.1	160.9		18275868	16513222	Excluded Modification	High	High	High	High	0	4.394e-07	41	33.97	R.EESSFSDIPDVKNDFAFLLHMVDQYDQLYSK.R	[226-256]		Not Used
	FALSE	High	[R].EESSFSDIPDVK.[N]			0.000891613	0	4	7	14	7022525; 34222199; 52545731; 62897133	7022525 [226-237]; 34222199 [402-413]; 52545731 [349-360]; 62897133 [215-226]	0	1352.62	1.012	1.078	0	0	97.1	98.3	104.6	6643231700	5448046826	4531352859	Shared	High	High	High	High	0	9.363e-06	65	28.64	R.EESSFSDIPDVK.N	[226-237]		Not Used
	FALSE	High	[R].EESSFSDIPDVKNDFAFLLHMVDQYDQLYSK.[R]			3.02918e-05	0	4	7	5	7022525; 34222199; 52545731; 62897133	7022525 [226-256]; 34222199 [402-432]; 52545731 [349-379]; 62897133 [215-245]	1	3680.71	0.882	0.729	0	0	114.9	101.3	83.7	281918226	201469872	129976608	Shared	High	High	High	High	0	2.604e-08	46	34.41	R.EESSFSDIPDVKNDFAFLLHMVDQYDQLYSK.R	[226-256]		Not Used
	FALSE	High	[K].FIFILCYTANFVNAISFEHVCKPK.[V]	2xCarboxymethyl [C6; C21]		1.94652e-06	0	4	6	4	7022525; 34222199; 52545731; 62897133	7022525 [143-166]; 34222199 [319-342]; 52545731 [266-289]; 62897133 [132-155]	0	2920.44	1.204	1.433	0	0	82.5	99.3	118.2	12762014	12452806	1.1577e+07	Shared	High	High	High	High	0	2.831e-10	66	34.23	K.FIFILCYTANFVNAISFEHVCKPK.V	[143-166]		Not Used
	FALSE	High	[R].FGVFLSEVSENKLR.[E]			8.43256e-05	0	4	7	8	7022525; 34222199; 52545731; 62897133	7022525 [258-271]; 34222199 [434-447]; 52545731 [381-394]; 62897133 [247-260]	1	1624.87	1.421	1.65	0	0	73.7	104.7	121.6	150465636	173236433	1.57097e+08	Shared	High	High	High	High	0	8.149e-06	88	30.35	R.FGVFLSEVSENKLR.E	[258-271]		Not Used
	FALSE	High	[R].FGVFLSEVSENK.[L]			0.000803854	0	4	7	74	7022525; 34222199; 52545731; 62897133	7022525 [258-269]; 34222199 [434-445]; 52545731 [381-392]; 62897133 [247-258]	0	1355.68	1.461	1.354	0	0	78.6	114.9	106.5	4.92295e+09	5.82761e+09	4.21956e+09	Shared	High	High	High	High	0	4.266e-05	72	30.52	R.FGVFLSEVSENK.L	[258-269]		Not Used
	FALSE	High	[R].ELYLIGNLNSENNK.[M]			0.000160027	0	4	7	73	7022525; 34222199; 52545731; 62897133	7022525 [388-401]; 34222199 [564-577]; 52545731 [511-524]; 62897133 [377-390]	0	1620.82	1.205	0.857	0	0	98	118.1	83.9	6.23656e+09	6.09159e+09	3.38084e+09	Shared	High	High	High	High	0	2.54e-06	75	30.42	R.ELYLIGNLNSENNK.M	[388-401]		Not Used
	FALSE	High	[R].EISLNHEWTFEKLR.[Q]			0.000902881	0	3	6	2	7022525; 34222199; 52545731	7022525 [272-285]; 34222199 [448-461]; 52545731 [395-408]	1	1801.92		100					300			6080438	Shared	High	Not Found	High	High	0	6.209e-05	53	24.2	R.EISLNHEWTFEKLR.Q	[272-285]		Not Used
	FALSE	High	[R].EISLNHEWTFEK.[L]			0.00137944	0	4	7	37	7022525; 34222199; 52545731; 62897133	7022525 [272-283]; 34222199 [448-459]; 52545731 [395-406]; 62897133 [261-272]	0	1532.74	0.956	1.014	0	0	101	96.5	102.4	9.70035e+09	7.51161e+09	6.22293e+09	Shared	High	High	High	High	0	6.542e-05	68	29.48	R.EISLNHEWTFEK.L	[272-283]		Not Used
	FALSE	High	[K].ALSETACEDSEENKQR.[I]	1xCarboxymethyl [C7]		2.47126e-06	0	4	7	122	7022525; 34222199; 52545731; 62897133	7022525 [36-51]; 34222199 [212-227]; 52545731 [159-174]; 62897133 [25-40]	1	1867.8	0.82	1.179	0	0	100	82	118	6.67049e+09	4.4331e+09	4.97842e+09	Shared	High	High	High	High	0	1.8e-08	129	21.14	K.ALSETACEDSEENKQR.I	[36-51]		Not Used
	FALSE	High	[K].ALSETACEDSEENK.[Q]	1xCarboxymethyl [C7]		1.21077e-05	0	4	7	38	7022525; 34222199; 52545731; 62897133	7022525 [36-49]; 34222199 [212-225]; 52545731 [159-172]; 62897133 [25-38]	0	1583.64	0.503	0.496	0	0	150	75.5	74.4	3.65654e+09	1.49188e+09	1.14806e+09	Shared	High	High	High	High	0	7.056e-06	90	23	K.ALSETACEDSEENK.Q	[36-49]		Not Used
	FALSE	High	[R].AHVEDSDLIYKLYVVQTVIKTAKFIFILCYTANFVNAISFEHVCKPK.[V]	2xCarboxymethyl [C29; C44]		1.00138e-08	0	4	6	36	7022525; 34222199; 52545731; 62897133	7022525 [120-166]; 34222199 [296-342]; 52545731 [243-289]; 62897133 [109-155]	3	5534.88	1.182	1.557	0	0	80.2	94.8	125	6.64144e+08	6.3596e+08	6.54538e+08	Shared	High	High	High	High	0	5.484e-11	85	34.64	R.AHVEDSDLIYKLYVVQTVIKTAKFIFILCYTANFVNAISFEHVCKPK.V	[120-166]		Not Used
	FALSE	High	[R].AHVEDSDLIYK.[L]			0.000259554	0	4	7	17	7022525; 34222199; 52545731; 62897133	7022525 [120-130]; 34222199 [296-306]; 52545731 [243-253]; 62897133 [109-119]	0	1289.64	0.68	0.428	0	0	142.3	96.8	60.9	3.39578e+09	1871616976	919600167	Shared	High	High	High	High	0	1.802e-05	96	25.33	R.AHVEDSDLIYK.L	[120-130]		Not Used
	FALSE	High	[R].CLDVSYNNISMIPIEIGLLQNLQHLHITGNKVDILPK.[Q]	1xCarboxymethyl [C1]; 1xOxidation [M11]		1.51321e-05	0	3	6	16	7022525; 34222199; 52545731	7022525 [557-593]; 34222199 [733-769]; 52545731 [680-716]	1	4230.23	1.933	2.212	0	0	58.3	112.7	129	787751063	1233696542	1.10294e+09	Excluded Modification	High	High	High	High	0	1.631e-06	22	33.44	R.CLDVSYNNISMIPIEIGLLQNLQHLHITGNKVDILPK.Q	[557-593]		Not Used
	FALSE	High	[R].CLDVSYNNISMIPIEIGLLQNLQHLHITGNKVDILPK.[Q]	1xCarboxymethyl [C1]		3.5574e-06	0	3	6	13	7022525; 34222199; 52545731	7022525 [557-593]; 34222199 [733-769]; 52545731 [680-716]	1	4214.24	1.216	1.127	0	0	89.7	109.1	101.1	1.63416e+09	1610423572	1165205400	Shared	High	High	High	High	0	4.636e-09	18	33.9	R.CLDVSYNNISMIPIEIGLLQNLQHLHITGNKVDILPK.Q	[557-593]		Not Used
	FALSE	High	[R].CLDVSYNNISMIPIEIGLLQNLQHLHITGNK.[V]	1xCarboxymethyl [C1]; 1xOxidation [M11]		6.38725e-08	0	3	6	32	7022525; 34222199; 52545731	7022525 [557-587]; 34222199 [733-763]; 52545731 [680-710]	0	3564.82	0.994	1.281	0	0	91.6	91	117.4	1.21082e+09	9.74987e+08	9.81721e+08	Excluded Modification	High	High	High	High	0	3.22e-12	89	33.03	R.CLDVSYNNISMIPIEIGLLQNLQHLHITGNK.V	[557-587]		Not Used
	FALSE	High	[R].CLDVSYNNISMIPIEIGLLQNLQHLHITGNK.[V]	1xCarboxymethyl [C1]		2.76863e-07	0	3	6	60	7022525; 34222199; 52545731	7022525 [557-587]; 34222199 [733-763]; 52545731 [680-710]	0	3548.82	1.091	1.388	0	0	86.2	94.1	119.7	2.62655e+09	2.32204e+09	2.30662e+09	Shared	High	High	High	High	0	4.758e-10	82	34.03	R.CLDVSYNNISMIPIEIGLLQNLQHLHITGNK.V	[557-587]		Not Used
	FALSE	High	[K].CFESPWTTK.[A]	1xCarboxymethyl [C1]		0.0247676	0	4	7	28	7022525; 34222199; 52545731; 62897133	7022525 [27-35]; 34222199 [203-211]; 52545731 [150-158]; 62897133 [16-24]	0	1156.5	0.823	1.171	0	0	100.2	82.5	117.3	8.46516e+09	5.649e+09	6.27457e+09	Shared	High	High	High	High	0	0.001659	55	29.73	K.CFESPWTTK.A	[27-35]		Not Used
	FALSE	High	[K].FSAEKPVIEVPSMTILDK.[K]	1xOxidation [M13]		4.49964e-05	0	4	7	9	7022525; 34222199; 52545731; 62897133	7022525 [85-102]; 34222199 [261-278]; 52545731 [208-225]; 62897133 [74-91]	0	2020.07	1.891	2.059	0	0	60.6	114.6	124.8	716337086	1097667716	933405164	Excluded Modification	High	High	High	High	0	7.594e-07	64	29.92	K.FSAEKPVIEVPSMTILDK.K	[85-102]		Not Used
	FALSE	High	[K].KSGLVVEDHLFDTLPLEVK.[E]			5.47623e-08	0	3	6	30	7022525; 34222199; 52545731	7022525 [649-667]; 34222199 [825-843]; 52545731 [772-790]	1	2139.17	1.109	2.613	0	0	63.5	70.4	166	2.53925e+09	2.2813e+09	4.19933e+09	Shared	High	High	High	High	0	3.39e-12	93	31.29	K.KSGLVVEDHLFDTLPLEVK.E	[649-667]		Not Used
	FALSE	High	[K].KMMNVAELELQNCELER.[I]	1xCarboxymethyl [C13]; 2xOxidation [M2; M3]		0.0030043	0	4	7	5	7022525; 34222199; 52545731; 62897133	7022525 [457-473]; 34222199 [633-649]; 52545731 [580-596]; 62897133 [446-462]	1	2139.97	100	100				84.5	215.5		27057958	5.38674e+07	Excluded Modification	Not Found	High	High	High	0	0.002868	23	28.73	K.KMMNVAELELQNCELER.I	[457-473]		Not Used
	FALSE	High	[K].KMMNVAELELQNCELER.[I]	1xCarboxymethyl [C13]		1.20387e-06	0	4	7	8	7022525; 34222199; 52545731; 62897133	7022525 [457-473]; 34222199 [633-649]; 52545731 [580-596]; 62897133 [446-462]	1	2107.98	0.728	0.724	0	0	122.3	89.1	88.6	442645624	261134696	202925036	Shared	High	High	High	High	0	9.572e-09	124	30.3	K.KMMNVAELELQNCELER.I	[457-473]		Not Used
	FALSE	High	[K].KLLISYISIICVYGFICLYTLFWLFRIPLKEYSFEK.[V]	2xCarboxymethyl [C11; C17]		3.34272e-07	0	4	7	10	7022525; 34222199; 52545731; 62897133	7022525 [188-223]; 34222199 [364-399]; 52545731 [311-346]; 62897133 [177-212]	3	4538.42	0.601	0.718	0	0	129.4	77.7	92.9	4.47829e+07	2.18016e+07	20337134	Shared	High	High	High	High	0	1.554e-11	45	35.77	K.KLLISYISIICVYGFICLYTLFWLFRIPLKEYSFEK.V	[188-223]		Not Used
	FALSE	High	[K].KLLISYISIICVYGFICLYTLFWLFRIPLK.[E]	2xCarboxymethyl [C11; C17]		1.42556e-05	0	4	7	2	7022525; 34222199; 52545731; 62897133	7022525 [188-217]; 34222199 [364-393]; 52545731 [311-340]; 62897133 [177-206]	2	3755.08											Shared	Not Found	High	High	High	0	7.51e-09	54		K.KLLISYISIICVYGFICLYTLFWLFRIPLK.E	[188-217]		Not Used
	FALSE	High	[K].FSAEKPVIEVPSMTILDK.[K]			7.55916e-06	0	4	7	9	7022525; 34222199; 52545731; 62897133	7022525 [85-102]; 34222199 [261-278]; 52545731 [208-225]; 62897133 [74-91]	0	2004.07	1.369	1.641	0	0	74.8	102.4	122.8	6809731790	7.55662e+09	7071805106	Shared	High	High	High	High	0	3.99e-08	66	31.26	K.FSAEKPVIEVPSMTILDK.K	[85-102]		Not Used
	FALSE	High	[K].KMMNVAELELQNCELER.[I]	1xCarboxymethyl [C13]; 1xOxidation [M]		7.92377e-06	0	4	7	21	7022525; 34222199; 52545731; 62897133	7022525 [457-473]; 34222199 [633-649]; 52545731 [580-596]; 62897133 [446-462]	1	2123.98	1.463	2.174	0	0	64.7	94.7	140.6	1.76571e+08	2.0938e+08	2.429e+08	Excluded Modification	High	High	High	High	0	2.85e-09	100	29.42	K.KMMNVAELELQNCELER.I	[457-473]		Not Used
	FALSE	High	[K].LESLPVAVFSLQKLRCLDVSYNNISMIPIEIGLLQNLQHLHITGNK.[V]	1xCarboxymethyl [C16]		4.92869e-05	0	3	6	5	7022525; 34222199; 52545731	7022525 [542-587]; 34222199 [718-763]; 52545731 [665-710]	2	5229.82	0.485	0.62	0	0	142.5	69.1	88.4	89215368	3.5078e+07	35004860	Shared	High	High	High	High	0	3.37e-06	56	34.21	K.LESLPVAVFSLQKLRCLDVSYNNISMIPIEIGLLQNLQHLHITGNK.V	[542-587]		Not Used
	FALSE	High	[K].LESLPVAVFSLQK.[L]			0.000475818	0	4	7	22	7022525; 34222199; 52545731; 62897133	7022525 [542-554]; 34222199 [718-730]; 52545731 [665-677]; 62897133 [531-543]	0	1430.83	1.185	1.245	0	0	87.5	103.6	108.9	1.29342e+09	1.24168e+09	1.01886e+09	Shared	High	High	High	High	0	4.445e-05	63	32.36	K.LESLPVAVFSLQK.L	[542-554]		Not Used
	FALSE	High	[K].LELIPEAK.[I]			0.0782467	0	4	7	17	7022525; 34222199; 52545731; 62897133	7022525 [321-328]; 34222199 [497-504]; 52545731 [444-451]; 62897133 [310-317]	0	912.54	1.013	1.095	0	0	96.5	97.8	105.7	1.10428e+10	9.06203e+09	7.65276e+09	Shared	High	High	High	High	0	0.02853	45	28.32	K.LELIPEAK.I	[321-328]		Not Used
	FALSE	High	[K].HVSTSSDEGSPSASTPMINK.[T]	1xOxidation [M17]		2.96668e-07	0	4	7	42	7022525; 34222199; 52545731; 62897133	7022525 [61-80]; 34222199 [237-256]; 52545731 [184-203]; 62897133 [50-69]	0	2047.92	1.168	1.511	0	0	81.5	95.2	123.2	2191384096	2074024032	2.09578e+09	Excluded Modification	High	High	High	High	0	2.279e-08	98	22.83	K.HVSTSSDEGSPSASTPMINK.T	[61-80]		Not Used
	FALSE	High	[K].HVSTSSDEGSPSASTPMINK.[T]			2.7115e-09	0	4	7	27	7022525; 34222199; 52545731; 62897133	7022525 [61-80]; 34222199 [237-256]; 52545731 [184-203]; 62897133 [50-69]	0	2031.93	0.352	0.248	0	0	187.4	66	46.5	10530511187	3007031761	1654164384	Shared	High	High	High	High	0	4.332e-13	107	23.61	K.HVSTSSDEGSPSASTPMINK.T	[61-80]		Not Used
	FALSE	High	[K].FTDVAEIPAWVYLLKNLRELYLIGNLNSENNK.[M]			1.0479e-05	0	4	7	6	7022525; 34222199; 52545731; 62897133	7022525 [370-401]; 34222199 [546-577]; 52545731 [493-524]; 62897133 [359-390]	2	3749.99	2.024	2.939	0	0	50.3	101.8	147.9	153439064	251643188	2.85356e+08	Shared	High	High	High	High	0	7.21e-08	35	34.39	K.FTDVAEIPAWVYLLKNLRELYLIGNLNSENNK.M	[370-401]		Not Used
	FALSE	High	[K].FTDVAEIPAWVYLLKNLR.[E]			1.15869e-05	0	4	7	1	7022525; 34222199; 52545731; 62897133	7022525 [370-387]; 34222199 [546-563]; 52545731 [493-510]; 62897133 [359-376]	1	2148.19	1.1	0.01	0		142.8	157.2		10521305	9381303		Shared	Peak Found	High	Not Found	High	0	5.333e-09	72	33.76	K.FTDVAEIPAWVYLLKNLR.E	[370-387]		Not Used
	FALSE	High	[K].FSAEKPVIEVPSMTILDKK.[D]			7.95321e-07	0	4	7	20	7022525; 34222199; 52545731; 62897133	7022525 [85-103]; 34222199 [261-279]; 52545731 [208-226]; 62897133 [74-92]	1	2132.17	1.152	1.089	0	0	92.6	106.6	100.8	11046488148	10309301554	7.61344e+09	Shared	High	High	High	High	0	4.89e-07	68	30.17	K.FSAEKPVIEVPSMTILDKK.D	[85-103]		Not Used
	FALSE	High	[K].FSAEKPVIEVPSMTILDKK.[D]	1xOxidation [M13]		0.000125259	0	4	7	21	7022525; 34222199; 52545731; 62897133	7022525 [85-103]; 34222199 [261-279]; 52545731 [208-226]; 62897133 [74-92]	1	2148.16	1.377	1.596	0	0	75.5	104	120.5	4186782525	4.67161e+09	4227534820	Excluded Modification	High	High	High	High	0	0.0002324	53	28.94	K.FSAEKPVIEVPSMTILDKK.D	[85-103]		Not Used
	FALSE	High	[K].FSAEKPVIEVPSMTILDKKDGEQAK.[A]			0.000920051	0	4	7	3	7022525; 34222199; 52545731; 62897133	7022525 [85-109]; 34222199 [261-285]; 52545731 [208-232]; 62897133 [74-98]	2	2760.45	0.726	0.559	0	0	131.3	95.4	73.3	18985316	11174481	6710379	Shared	High	High	High	High	0	7.208e-06	69	29.82	K.FSAEKPVIEVPSMTILDKKDGEQAK.A	[85-109]		Not Used
	FALSE	High	[K].FTDVAEIPAWVYLLK.[N]			0.000208333	0	4	7	49	7022525; 34222199; 52545731; 62897133	7022525 [370-384]; 34222199 [546-560]; 52545731 [493-507]; 62897133 [359-373]	0	1764.96	1.206	0.986	0	0	94	113.3	92.7	4.95611e+09	4.84226e+09	3.09192e+09	Shared	High	High	High	High	0	7.026e-06	57	33.73	K.FTDVAEIPAWVYLLK.N	[370-384]		Not Used
FALSE	High	Master Protein	62897133	leucine rich repeat containing 5 variant [Homo sapiens]	0	1555.66	80	72	2353	2	1	671	76.8	7.43	78582	72	regulation of biological process;response to stimulus;transport	cytoplasm;membrane	protein binding;transporter activity	Pf12799, Pf13855	55144	LRRC8D	1														High	Not Found	High
	Checked	Confidence	Annotated Sequence	Modifications	Modifications in Master Proteins	Qvality PEP	Qvality q-value	# Protein Groups	# Proteins	# PSMs	Master Protein Accessions	Positions in Master Proteins	# Missed Cleavages	Theo. MH+ [Da]	Abundance Ratio: (F2) / (F1)	Abundance Ratio: (F3) / (F1)	Abundance Ratio Variability [%]: (F2) / (F1)	Abundance Ratio Variability [%]: (F3) / (F1)	Abundances (Grouped): F1	Abundances (Grouped): F2	Abundances (Grouped): F3	Abundance: F1: Sample	Abundance: F2: Sample	Abundance: F3: Sample	Quan Info	Found in Sample: [S1] F1: Sample	Found in Sample: [S2] F2: Sample	Found in Sample: [S3] F3: Sample	Confidence (by Search Engine): Mascot	Percolator q-Value (by Search Engine): Mascot	Percolator PEP (by Search Engine): Mascot	Ions Score (by Search Engine): Mascot	Top Apex RT [min]	Sequence in Protein	Positions in Protein	Peptide Group Modifications in Protein	Quan Usage
	FALSE	High	[K].NLESLYFSNNKLESLPVAVFSLQK.[L]			4.3357e-06	0	4	7	9	7022525; 34222199; 52545731; 62897133	7022525 [531-554]; 34222199 [707-730]; 52545731 [654-677]; 62897133 [520-543]	1	2740.46	1.194	1.998	0	0	71.6	85.5	143	3234953072	3130530880	4.09016e+09	Shared	High	High	High	High	0	2.706e-08	89	32.45	K.NLESLYFSNNKLESLPVAVFSLQK.L	[520-543]		Not Used
	FALSE	High	[K].NLESLYFSNNK.[L]			0.0084281	0	4	7	8	7022525; 34222199; 52545731; 62897133	7022525 [531-541]; 34222199 [707-717]; 52545731 [654-664]; 62897133 [520-530]	0	1328.65	1.161	1.217	0	0	88.8	103.1	108.1	2264830656	2131454784	1.74422e+09	Shared	High	High	High	High	0	0.0006977	56	29.41	K.NLESLYFSNNK.L	[520-530]		Not Used
	FALSE	High	[K].NDFAFLLHMVDQYDQLYSKR.[F]	1xOxidation [M9]		9.62709e-06	0	4	7	7	7022525; 34222199; 52545731; 62897133	7022525 [238-257]; 34222199 [414-433]; 52545731 [361-380]; 62897133 [227-246]	1	2519.2	0.66	2.326	0	0	75.3	49.7	175.1	108621336	58086062	159865696	Excluded Modification	High	High	High	High	0	6.041e-07	98	32.34	K.NDFAFLLHMVDQYDQLYSKR.F	[227-246]		Not Used
	FALSE	High	[K].NDFAFLLHMVDQYDQLYSKR.[F]			8.98949e-07	0	4	7	6	7022525; 34222199; 52545731; 62897133	7022525 [238-257]; 34222199 [414-433]; 52545731 [361-380]; 62897133 [227-246]	1	2503.21	1.009	0.01	0	0	148.6	149.9	1.5	1610480174	1316400550	10050159	Shared	High	High	High	High	0	1.765e-10	109	33.34	K.NDFAFLLHMVDQYDQLYSKR.F	[227-246]		Not Used
	FALSE	High	[K].NDFAFLLHMVDQYDQLYSK.[R]	1xOxidation [M9]		1.37283e-05	0	4	7	7	7022525; 34222199; 52545731; 62897133	7022525 [238-256]; 34222199 [414-432]; 52545731 [361-379]; 62897133 [227-245]	0	2363.1	1.999	2.979	0	0	50.2	100.3	149.5	1185371424	1919957376	2235034429	Excluded Modification	High	High	High	High	0	1.006e-07	97	32.77	K.NDFAFLLHMVDQYDQLYSK.R	[227-245]		Not Used
	FALSE	High	[K].NDFAFLLHMVDQYDQLYSK.[R]			1.78267e-06	0	4	7	19	7022525; 34222199; 52545731; 62897133	7022525 [238-256]; 34222199 [414-432]; 52545731 [361-379]; 62897133 [227-245]	0	2347.11	0.944	1.195	0	0	95.5	90.2	114.2	4.23538e+09	3.24126e+09	3.20434e+09	Shared	High	High	High	High	0	7.207e-09	82	33.98	K.NDFAFLLHMVDQYDQLYSK.R	[227-245]		Not Used
	FALSE	High	[R].NAQDKQELHLFMLSGVPDAVFDLTDLDVLKLELIPEAK.[I]	1xOxidation [M12]		1.47404e-09	0	4	7	65	7022525; 34222199; 52545731; 62897133	7022525 [291-328]; 34222199 [467-504]; 52545731 [414-451]; 62897133 [280-317]	2	4281.24	0.739	2.231	0	0	75.6	55.8	168.6	3.75897e+08	2.25041e+08	5.30654e+08	Excluded Modification	High	High	High	High	0	3.53e-12	61	34.26	R.NAQDKQELHLFMLSGVPDAVFDLTDLDVLKLELIPEAK.I	[280-317]		Not Used
	FALSE	High	[R].NAQDKQELHLFMLSGVPDAVFDLTDLDVLKLELIPEAK.[I]			2.38255e-08	0	4	7	79	7022525; 34222199; 52545731; 62897133	7022525 [291-328]; 34222199 [467-504]; 52545731 [414-451]; 62897133 [280-317]	2	4265.24	0.857	1.28	0	0	95.6	82	122.4	8.53491e+08	5.92778e+08	6.9116e+08	Shared	High	High	High	High	0	9.73e-11	69	34.24	R.NAQDKQELHLFMLSGVPDAVFDLTDLDVLKLELIPEAK.I	[280-317]		Not Used
	FALSE	High	[R].NAQDKQELHLFMLSGVPDAVFDLTDLDVLK.[L]	1xOxidation [M12]		2.52112e-08	0	4	7	12	7022525; 34222199; 52545731; 62897133	7022525 [291-320]; 34222199 [467-496]; 52545731 [414-443]; 62897133 [280-309]	1	3387.71	1.805	1.707	0	0	66.5	120	113.5	1.01682e+09	1.48703e+09	1098150204	Excluded Modification	High	High	High	High	0	3.891e-12	83	33.7	R.NAQDKQELHLFMLSGVPDAVFDLTDLDVLK.L	[280-309]		Not Used
	FALSE	High	[R].NAQDKQELHLFMLSGVPDAVFDLTDLDVLK.[L]			2.47546e-09	0	4	7	13	7022525; 34222199; 52545731; 62897133	7022525 [291-320]; 34222199 [467-496]; 52545731 [414-443]; 62897133 [280-309]	1	3371.72	0.717	1.736	0	0	86.9	62.3	150.8	1912750444	1111725720	2101187388	Shared	High	High	High	High	0	1.325e-08	78	34.09	R.NAQDKQELHLFMLSGVPDAVFDLTDLDVLK.L	[280-309]		Not Used
	FALSE	High	[K].MMNVAELELQNCELERIPHAIFSLSNLQELDLK.[S]	1xCarboxymethyl [C12]; 2xOxidation [M1; M2]		0.000594656	0	4	7	1	7022525; 34222199; 52545731; 62897133	7022525 [458-490]; 34222199 [634-666]; 52545731 [581-613]; 62897133 [447-479]	1	3930.93	1.009	0.01	0		149.4	150.6		9203443	7522633		Excluded Modification	Peak Found	High	Not Found	High	0	3.513e-06	61	33.32	K.MMNVAELELQNCELERIPHAIFSLSNLQELDLK.S	[447-479]		Not Used
	FALSE	High	[K].MMNVAELELQNCELERIPHAIFSLSNLQELDLK.[S]	1xCarboxymethyl [C12]; 1xOxidation [M]		0.000100856	0	4	7	4	7022525; 34222199; 52545731; 62897133	7022525 [458-490]; 34222199 [634-666]; 52545731 [581-613]; 62897133 [447-479]	1	3914.93	0.365	1.315	0	0	111.9	40.9	147.2	25103032	7435134	20891584	Excluded Modification	High	Peak Found	High	High	0	1.884e-07	46	33.56	K.MMNVAELELQNCELERIPHAIFSLSNLQELDLK.S	[447-479]		Not Used
	FALSE	High	[K].MMNVAELELQNCELERIPHAIFSLSNLQELDLK.[S]	1xCarboxymethyl [C12]		9.38279e-05	0	4	7	2	7022525; 34222199; 52545731; 62897133	7022525 [458-490]; 34222199 [634-666]; 52545731 [581-613]; 62897133 [447-479]	1	3898.94	0.832	0.401	0	0	134.4	111.8	53.9	96042948	64743860	24373042	Shared	High	Peak Found	High	High	0	1.677e-07	48	29.14	K.MMNVAELELQNCELERIPHAIFSLSNLQELDLK.S	[447-479]		Not Used
	FALSE	High	[K].MMNVAELELQNCELER.[I]	1xCarboxymethyl [C12]; 2xOxidation [M1; M2]		6.34007e-06	0	4	7	36	7022525; 34222199; 52545731; 62897133	7022525 [458-473]; 34222199 [634-649]; 52545731 [581-596]; 62897133 [447-462]	0	2011.88	3.169	1.599	0	0	52	164.8	83.2	3.65055e+08	9.37456e+08	3.69486e+08	Excluded Modification	High	High	High	High	0	4.136e-08	116	29.95	K.MMNVAELELQNCELER.I	[447-462]		Not Used
	FALSE	High	[K].MMNVAELELQNCELER.[I]	1xCarboxymethyl [C12]; 1xOxidation [M]		4.11262e-07	0	4	7	138	7022525; 34222199; 52545731; 62897133	7022525 [458-473]; 34222199 [634-649]; 52545731 [581-596]; 62897133 [447-462]	0	1995.88	1.623	1.411	0	0	74.4	120.7	104.9	2.58322e+09	3.39664e+09	2.30637e+09	Excluded Modification	High	High	High	High	0	8.639e-09	132	30.38	K.MMNVAELELQNCELER.I	[447-462]		Not Used
	FALSE	High	[K].MMNVAELELQNCELER.[I]	1xCarboxymethyl [C12]		2.74111e-06	0	4	7	69	7022525; 34222199; 52545731; 62897133	7022525 [458-473]; 34222199 [634-649]; 52545731 [581-596]; 62897133 [447-462]	0	1979.89	0.845	1.334	0	0	94.4	79.7	125.9	3.95551e+09	2.70783e+09	3.34015e+09	Shared	High	High	High	High	0	7.302e-09	132	30.97	K.MMNVAELELQNCELER.I	[447-462]		Not Used
	FALSE	High	[K].QELHLFMLSGVPDAVFDLTDLDVLKLELIPEAK.[I]	1xOxidation [M7]		1.72853e-07	0	4	7	36	7022525; 34222199; 52545731; 62897133	7022525 [296-328]; 34222199 [472-504]; 52545731 [419-451]; 62897133 [285-317]	1	3724.98	1.539	2.602	0	0	58.4	89.8	151.8	1.04302e+08	1.30084e+08	1.71741e+08	Excluded Modification	High	High	High	High	0	5.568e-10	71	34.22	K.QELHLFMLSGVPDAVFDLTDLDVLKLELIPEAK.I	[285-317]		Not Used
	FALSE	High	[K].QELHLFMLSGVPDAVFDLTDLDVLKLELIPEAK.[I]			8.38461e-06	0	4	7	25	7022525; 34222199; 52545731; 62897133	7022525 [296-328]; 34222199 [472-504]; 52545731 [419-451]; 62897133 [285-317]	1	3708.98	0.744	0.685	0	0	123.5	91.9	84.6	257341809	1.55178e+08	1.11523e+08	Shared	High	High	High	High	0	5.783e-09	66	34.46	K.QELHLFMLSGVPDAVFDLTDLDVLKLELIPEAK.I	[285-317]		Not Used
	FALSE	High	[K].QELHLFMLSGVPDAVFDLTDLDVLKLELIPEAK.[I]	1xGln->pyro-Glu [N-Term]; 1xOxidation [M7]		5.31454e-05	0	4	7	2	7022525; 34222199; 52545731; 62897133	7022525 [296-328]; 34222199 [472-504]; 52545731 [419-451]; 62897133 [285-317]	1	3707.95	1.396	0.034	0	0	123.4	172.4	4.2	9276718	10497890	200546	Excluded Modification	High	High	Peak Found	High	0	6.573e-08	46	34.52	K.QELHLFMLSGVPDAVFDLTDLDVLKLELIPEAK.I	[285-317]		Not Used
	FALSE	High	[K].QELHLFMLSGVPDAVFDLTDLDVLKLELIPEAK.[I]	1xGln->pyro-Glu [N-Term]		1.24298e-07	0	4	7	3	7022525; 34222199; 52545731; 62897133	7022525 [296-328]; 34222199 [472-504]; 52545731 [419-451]; 62897133 [285-317]	1	3691.95	0.896	0.909	0	0	107	95.8	97.2	23098866	16767927	13280811	Excluded Modification	High	High	High	High	0	3.035e-12	54	34.95	K.QELHLFMLSGVPDAVFDLTDLDVLKLELIPEAK.I	[285-317]		Not Used
	FALSE	High	[K].QELHLFMLSGVPDAVFDLTDLDVLK.[L]	1xOxidation [M7]		1.61405e-08	0	4	7	23	7022525; 34222199; 52545731; 62897133	7022525 [296-320]; 34222199 [472-496]; 52545731 [419-443]; 62897133 [285-309]	0	2831.45	1.277	2.227	0	0	66.6	85.1	148.3	6.77125e+08	7.00723e+08	9.54411e+08	Excluded Modification	High	High	High	High	0	1.052e-13	96	34.2	K.QELHLFMLSGVPDAVFDLTDLDVLK.L	[285-309]		Not Used
	FALSE	High	[K].QELHLFMLSGVPDAVFDLTDLDVLK.[L]			3.89099e-09	0	4	7	61	7022525; 34222199; 52545731; 62897133	7022525 [296-320]; 34222199 [472-496]; 52545731 [419-443]; 62897133 [285-309]	0	2815.46	0.737	1.007	0	0	109.3	80.6	110.1	1.84375e+09	1.10157e+09	1.17495e+09	Shared	High	High	High	High	0	1.012e-14	92	34.36	K.QELHLFMLSGVPDAVFDLTDLDVLK.L	[285-309]		Not Used
	FALSE	High	[K].QELHLFMLSGVPDAVFDLTDLDVLK.[L]	1xGln->pyro-Glu [N-Term]; 1xOxidation [M7]		4.76946e-08	0	4	7	5	7022525; 34222199; 52545731; 62897133	7022525 [296-320]; 34222199 [472-496]; 52545731 [419-443]; 62897133 [285-309]	0	2814.43	3.591	4.676	0	0	32.4	116.2	151.4	29358158	85430200	8.68757e+07	Excluded Modification	High	High	High	High	0	3.367e-09	71	34.69	K.QELHLFMLSGVPDAVFDLTDLDVLK.L	[285-309]		Not Used
	FALSE	High	[K].QELHLFMLSGVPDAVFDLTDLDVLK.[L]	1xGln->pyro-Glu [N-Term]		9.60779e-08	0	4	7	11	7022525; 34222199; 52545731; 62897133	7022525 [296-320]; 34222199 [472-496]; 52545731 [419-443]; 62897133 [285-309]	0	2798.43	0.892	0.889	0	0	107.9	96.2	95.9	142003612	102648062	79872454	Excluded Modification	High	High	High	High	0	1.993e-12	78	35	K.QELHLFMLSGVPDAVFDLTDLDVLK.L	[285-309]		Not Used
	FALSE	High	[K].NLRELYLIGNLNSENNK.[M]			0.0183044	0	4	7	1	7022525; 34222199; 52545731; 62897133	7022525 [385-401]; 34222199 [561-577]; 52545731 [508-524]; 62897133 [374-390]	1	2004.05											Shared	Not Found	High	Not Found	High	0	0.0009996	4		K.NLRELYLIGNLNSENNK.M	[374-390]		Not Used
	FALSE	High	[K].MIGLESLR.[E]	1xOxidation [M1]		0.159297	0	4	7	20	7022525; 34222199; 52545731; 62897133	7022525 [402-409]; 34222199 [578-585]; 52545731 [525-532]; 62897133 [391-398]	0	934.503	1.054	1.01	0	0	97.9	103.2	98.9	3.71564e+09	3.17485e+09	2.37433e+09	Excluded Modification	High	High	High	High	0	0.06686	35	28.13	K.MIGLESLR.E	[391-398]		Not Used
	FALSE	High	[K].LREISLNHEWTFEK.[L]			0.00600849	0	4	7	4	7022525; 34222199; 52545731; 62897133	7022525 [270-283]; 34222199 [446-459]; 52545731 [393-406]; 62897133 [259-272]	1	1801.92	0.649	0.438	0	0	143.7	93.3	62.9	30347391	1.59647e+07	8408118	Shared	High	High	High	High	0	0.003133	41	28.69	K.LREISLNHEWTFEK.L	[259-272]		Not Used
	FALSE	High	[R].IPLKEYSFEK.[V]			0.00920049	0	4	7	6	7022525; 34222199; 52545731; 62897133	7022525 [214-223]; 34222199 [390-399]; 52545731 [337-346]; 62897133 [203-212]	1	1253.68	0.93	0.483	0	0	124.3	115.7	60	1116360320	841724256	340892215	Shared	High	High	High	High	0	0.0003205	57	26.71	R.IPLKEYSFEK.V	[203-212]		Not Used
	FALSE	High	[R].IPHAIFSLSNLQELDLK.[S]			3.96052e-07	0	4	7	188	7022525; 34222199; 52545731; 62897133	7022525 [474-490]; 34222199 [650-666]; 52545731 [597-613]; 62897133 [463-479]	0	1938.07	1.025	0.969	0	0	100.2	102.7	97.1	6265740314	5.20203e+09	3.84176e+09	Shared	High	High	High	High	0	1.582e-10	114	32.09	R.IPHAIFSLSNLQELDLK.S	[463-479]		Not Used
	FALSE	High	[R].LPAQLGQCR.[M]	1xCarboxymethyl [C8]		0.0324604	0	4	7	12	7022525; 34222199; 52545731; 62897133	7022525 [637-645]; 34222199 [813-821]; 52545731 [760-768]; 62897133 [626-634]	0	1043.53	0.648	0.439	0	0	143.8	93.1	63.1	7031387840	3689552640	1952936880	Shared	High	High	High	High	0	0.00881	44	25.5	R.LPAQLGQCR.M	[626-634]		Not Used
	FALSE	High	[K].LIVLNSLKK.[M]			0.0389747	0	5	12	26	7022525; 34222199; 52545731; 158260707; 62897133	7022525 [449-457]; 34222199 [625-633]; 52545731 [572-580]; 158260707 [581-589]; 62897133 [438-446]	1	1027.69	1.107	0.668	0	0	108.1	119.7	72.2	7.99466e+09	7.17261e+09	3.37983e+09	Shared	High	High	High	High	0	0.05749	47	26.83	K.LLVLNSLKK.M	[438-446]		Not Used
	FALSE	High	[K].LIVLNSLK.[K]			0.0902093	0	5	12	48	7022525; 34222199; 52545731; 158260707; 62897133	7022525 [449-456]; 34222199 [625-632]; 52545731 [572-579]; 158260707 [581-588]; 62897133 [438-445]	0	899.592	1.182	1.274	0	0	86.8	102.6	110.6	1.00649e+10	9.64103e+09	8.11351e+09	Shared	High	High	High	High	0	0.0203	37	29.33	K.LLVLNSLK.K	[438-445]		Not Used
	FALSE	High	[K].LLISYISIICVYGFICLYTLFWLFRIPLKEYSFEK.[V]	2xCarboxymethyl [C10; C16]		6.90503e-07	0	4	7	6	7022525; 34222199; 52545731; 62897133	7022525 [189-223]; 34222199 [365-399]; 52545731 [312-346]; 62897133 [178-212]	2	4410.32	1.003	0.415	0	0	124.1	124.5	51.5	1.96761e+07	1.59946e+07	5163752	Shared	High	High	High	High	0	6.49e-11	30	36.21	K.LLISYISIICVYGFICLYTLFWLFRIPLKEYSFEK.V	[178-212]		Not Used
	FALSE	High	[K].LLISYISIICVYGFICLYTLFWLFRIPLK.[E]	2xCarboxymethyl [C10; C16]		4.42954e-05	0	4	7	2	7022525; 34222199; 52545731; 62897133	7022525 [189-217]; 34222199 [365-393]; 52545731 [312-340]; 62897133 [178-206]	1	3626.98											Shared	Not Found	High	High	High	0	4.853e-08	24		K.LLISYISIICVYGFICLYTLFWLFRIPLK.E	[178-206]		Not Used
	FALSE	High	[K].ISQMTNLQELHLCHCPAK.[V]	2xCarboxymethyl [C13; C15]		3.13744e-06	0	4	7	21	7022525; 34222199; 52545731; 62897133	7022525 [333-350]; 34222199 [509-526]; 52545731 [456-473]; 62897133 [322-339]	0	2182.01	1.086	0.529	0	0	114.7	124.6	60.7	4.29777e+09	3783891891	1.43839e+09	Shared	High	High	High	High	0	4.554e-09	107	28.75	K.ISQMTNLQELHLCHCPAK.V	[322-339]		Not Used
	FALSE	High	[K].MIGLESLR.[E]			0.0984361	0	4	7	15	7022525; 34222199; 52545731; 62897133	7022525 [402-409]; 34222199 [578-585]; 52545731 [525-532]; 62897133 [391-398]	0	918.508	1.142	1.092	0	0	92.8	105.9	101.3	8.32577e+09	7.70373e+09	5.75444e+09	Shared	High	High	High	High	0	0.03504	44	29.36	K.MIGLESLR.E	[391-398]		Not Used
	FALSE	High	[K].ISQMTNLQELHLCHCPAK.[V]	2xCarboxymethyl [C13; C15]; 1xOxidation [M4]		5.64454e-06	0	4	7	22	7022525; 34222199; 52545731; 62897133	7022525 [333-350]; 34222199 [509-526]; 52545731 [456-473]; 62897133 [322-339]	0	2198	1.003	1.14	0	0	95.4	95.7	108.8	1.92397e+09	1.56391e+09	1.38838e+09	Excluded Modification	High	High	High	High	0	1.684e-09	104	28.77	K.ISQMTNLQELHLCHCPAK.V	[322-339]		Not Used
	FALSE	High	[K].ISQMTNLQELHLCHCPAKVEQTAFSFLR.[D]	2xCarboxymethyl [C13; C15]; 1xOxidation [M4]		1.02628e-07	0	4	7	19	7022525; 34222199; 52545731; 62897133	7022525 [333-360]; 34222199 [509-536]; 52545731 [456-483]; 62897133 [322-349]	1	3376.61	3.574	2.47	0	0	42.6	152.2	105.2	527303396	1527173088	8.24389e+08	Excluded Modification	High	High	High	High	0	4.109e-09	86	31.84	K.ISQMTNLQELHLCHCPAKVEQTAFSFLR.D	[322-349]		Not Used
	FALSE	High	[K].LYVVQTVIKTAKFIFILCYTANFVNAISFEHVCKPK.[V]	2xCarboxymethyl [C18; C33]		1.49432e-05	0	4	6	3	7022525; 34222199; 52545731; 62897133	7022525 [131-166]; 34222199 [307-342]; 52545731 [254-289]; 62897133 [120-155]	2	4264.26	1.543	0.01	0	0	117.8	181.8	0.4	2.79109e+07	34909836	64208.2	Shared	High	High	Peak Found	High	0	8.126e-09	42	34.96	K.LYVVQTVIKTAKFIFILCYTANFVNAISFEHVCKPK.V	[120-155]		Not Used
	FALSE	High	[K].LYVVQTVIK.[T]			0.0467702	0	4	6	6	7022525; 34222199; 52545731; 62897133	7022525 [131-139]; 34222199 [307-315]; 52545731 [254-262]; 62897133 [120-128]	0	1062.66	1.126	0.735	0	0	104.9	118.1	77	848415872	774118968	394465688	Shared	High	High	High	High	0	0.004759	40	29.04	K.LYVVQTVIK.T	[120-128]		Not Used
	FALSE	High	[K].IVTIPPSITHVK.[N]			0.00165491	0	4	7	58	7022525; 34222199; 52545731; 62897133	7022525 [519-530]; 34222199 [695-706]; 52545731 [642-653]; 62897133 [508-519]	0	1304.79	0.98	0.778	0	0	108.8	106.6	84.6	1.31423e+10	1.0442e+10	6.47077e+09	Shared	High	High	High	High	0	0.000621	59	26.87	K.IVTIPPSITHVK.N	[508-519]		Not Used
	FALSE	High	[K].LVIHNDGTK.[L]			0.0236373	0	4	7	68	7022525; 34222199; 52545731; 62897133	7022525 [440-448]; 34222199 [616-624]; 52545731 [563-571]; 62897133 [429-437]	0	996.547	0.629	0.797	0	0	123.7	77.8	98.5	11293175110	5.7589e+09	5.69315e+09	Shared	High	High	High	High	0	0.002642	51	0.96	K.LVIHNDGTK.L	[429-437]		Not Used
	FALSE	High	[R].ITGAQTLPK.[H]			0.0372057	0	4	7	103	7022525; 34222199; 52545731; 62897133	7022525 [52-60]; 34222199 [228-236]; 52545731 [175-183]; 62897133 [41-49]	0	928.546	0.397	0.595	0	0	150.6	59.8	89.6	1.83061e+10	5.8876e+09	6.89509e+09	Shared	High	High	High	High	0	0.01214	51	21.9	R.ITGAQTLPK.H	[41-49]		Not Used
	FALSE	High	[K].ISQMTNLQELHLCHCPAKVEQTAFSFLRDHLR.[C]	2xCarboxymethyl [C13; C15]		4.61677e-06	0	4	7	3	7022525; 34222199; 52545731; 62897133	7022525 [333-364]; 34222199 [509-540]; 52545731 [456-487]; 62897133 [322-353]	2	3881.89	0.428	1.743	0	0	94.6	40.5	164.9	67118352	23262586	74039940	Shared	High	Peak Found	High	High	0	8.244e-07	40	32.43	K.ISQMTNLQELHLCHCPAKVEQTAFSFLRDHLR.C	[322-353]		Not Used
	FALSE	High	[K].ISQMTNLQELHLCHCPAKVEQTAFSFLR.[D]	2xCarboxymethyl [C13; C15]		2.58673e-09	0	4	7	14	7022525; 34222199; 52545731; 62897133	7022525 [333-360]; 34222199 [509-536]; 52545731 [456-483]; 62897133 [322-349]	1	3360.62	1.631	1.574	0	0	71.4	116.3	112.3	1.9702e+09	2.60328e+09	1962595616	Shared	High	High	High	High	0	2.523e-10	97	32.2	K.ISQMTNLQELHLCHCPAKVEQTAFSFLR.D	[322-349]		Not Used
	FALSE	High	[K].VGQLSQLTQLELK.[G]			8.92298e-05	0	4	7	60	7022525; 34222199; 52545731; 62897133	7022525 [618-630]; 34222199 [794-806]; 52545731 [741-753]; 62897133 [607-619]	0	1456.84	1.3	1.238	0	0	84.8	110.3	104.9	9.79484e+09	1.03226e+10	7.67272e+09	Shared	High	High	High	High	0	1.541e-07	83	30.73	K.VGQLSQLTQLELK.G	[607-619]		Not Used
	FALSE	High	[K].VEQTAFSFLRDHLR.[C]			0.126422	0	4	7	1	7022525; 34222199; 52545731; 62897133	7022525 [351-364]; 34222199 [527-540]; 52545731 [474-487]; 62897133 [340-353]	1	1718.9	1.773	0.01	0		108.2	191.8		3.54862e+06	5.09906e+06		Shared	High	Peak Found	Not Found	High	0	0.02556	20	30.22	K.VEQTAFSFLRDHLR.C	[340-353]		Not Used
	FALSE	High	[K].VEQTAFSFLR.[D]			0.00493159	0	4	7	23	7022525; 34222199; 52545731; 62897133	7022525 [351-360]; 34222199 [527-536]; 52545731 [474-483]; 62897133 [340-349]	0	1197.63	1.148	1.318	0	0	86.6	99.4	114.1	3.85723e+09	3.58805e+09	3.21642e+09	Shared	High	High	High	High	0	0.002022	76	30.56	K.VEQTAFSFLR.D	[340-349]		Not Used
	FALSE	High	[K].VEHFVSILGK.[C]			0.00441895	0	4	6	37	7022525; 34222199; 52545731; 62897133	7022525 [17-26]; 34222199 [193-202]; 52545731 [140-149]; 62897133 [6-15]	0	1128.64	1.05	1.153	0	0	93.7	98.3	108	1.00356e+10	8535229450	7.32169e+09	Shared	High	High	High	High	0	0.0005519	52	27.43	K.VEHFVSILGK.C	[6-15]		Not Used
	FALSE	High	[K].VPSNITDVAPHLTK.[L]			2.41615e-05	0	4	7	27	7022525; 34222199; 52545731; 62897133	7022525 [426-439]; 34222199 [602-615]; 52545731 [549-562]; 62897133 [415-428]	0	1491.82	1.12	1.684	0	0	78.9	88.3	132.8	9340453680	8.47678e+09	9952546368	Shared	High	High	High	High	0	4.146e-07	76	27.79	K.VPSNITDVAPHLTK.L	[415-428]		Not Used
	FALSE	High	[K].VREESSFSDIPDVK.[N]			0.0017347	0	4	7	34	7022525; 34222199; 52545731; 62897133	7022525 [224-237]; 34222199 [400-413]; 52545731 [347-360]; 62897133 [213-226]	1	1607.79	1.012	0.857	0	0	104.6	105.8	89.7	7207285162	5.90945e+09	3.91099e+09	Shared	High	High	High	High	0	2.051e-05	54	27.15	K.VREESSFSDIPDVK.N	[213-226]		Not Used
	FALSE	High	[K].VREESSFSDIPDVKNDFAFLLHMVDQYDQLYSK.[R]	1xOxidation [M23]		8.51238e-05	0	4	7	5	7022525; 34222199; 52545731; 62897133	7022525 [224-256]; 34222199 [400-432]; 52545731 [347-379]; 62897133 [213-245]	2	3951.87	2.736	1.625	0	0	56	153.1	90.9	26764731	59343570	27517610	Excluded Modification	High	High	High	High	0	1.426e-07	54	33.28	K.VREESSFSDIPDVKNDFAFLLHMVDQYDQLYSK.R	[213-245]		Not Used
	FALSE	High	[K].VREESSFSDIPDVKNDFAFLLHMVDQYDQLYSKR.[F]	1xOxidation [M23]		0.000231081	0	4	7	2	7022525; 34222199; 52545731; 62897133	7022525 [224-257]; 34222199 [400-433]; 52545731 [347-380]; 62897133 [213-246]	3	4107.98	3.64	4.295	0	0	33.6	122.2	144.2	7.50254e+06	22130855	20391380	Excluded Modification	Peak Found	High	High	High	0	2.102e-06	66	27.6	K.VREESSFSDIPDVKNDFAFLLHMVDQYDQLYSKR.F	[213-246]		Not Used
	FALSE	High	[K].VREESSFSDIPDVKNDFAFLLHMVDQYDQLYSKR.[F]			2.57053e-09	0	4	7	5	7022525; 34222199; 52545731; 62897133	7022525 [224-257]; 34222199 [400-433]; 52545731 [347-380]; 62897133 [213-246]	3	4091.98	1.248	0.635	0	0	104	129.9	66.1	50550870	51141620	20324756	Shared	High	High	High	High	0	5.089e-15	81	33.9	K.VREESSFSDIPDVKNDFAFLLHMVDQYDQLYSKR.F	[213-246]		Not Used
	FALSE	High	[K].VREESSFSDIPDVKNDFAFLLHMVDQYDQLYSK.[R]			1.67604e-08	0	4	7	7	7022525; 34222199; 52545731; 62897133	7022525 [224-256]; 34222199 [400-432]; 52545731 [347-379]; 62897133 [213-245]	2	3935.88	0.652	1.211	0	0	104.8	68.4	126.9	109908624	58105124	8.42088e+07	Shared	High	High	High	High	0	1.117e-13	71	33.77	K.VREESSFSDIPDVKNDFAFLLHMVDQYDQLYSK.R	[213-245]		Not Used
	FALSE	High	[K].SNLTKVPSNITDVAPHLTK.[L]			1.38148e-05	0	4	7	8	7022525; 34222199; 52545731; 62897133	7022525 [421-439]; 34222199 [597-615]; 52545731 [544-562]; 62897133 [410-428]	1	2035.12	0.637	0.33	0	0	152.6	97.2	50.3	291709026	150561547	60835410	Shared	High	High	High	High	0	3.089e-08	75	28.49	K.SNLTKVPSNITDVAPHLTK.L	[410-428]		Not Used
	FALSE	High	[K].RFGVFLSEVSENK.[L]			0.0438345	0	4	7	6	7022525; 34222199; 52545731; 62897133	7022525 [257-269]; 34222199 [433-445]; 52545731 [380-392]; 62897133 [246-258]	1	1511.79	1.15	1.312	0	0	86.6	99.7	113.7	725621852	676393614	602480228	Shared	High	High	High	High	0	0.004269	45	29.07	K.RFGVFLSEVSENK.L	[246-258]		Not Used
	FALSE	High	[R].TLNLGQNCITSLPEKVGQLSQLTQLELK.[G]	1xCarboxymethyl [C8]		4.16697e-08	0	4	7	9	7022525; 34222199; 52545731; 62897133	7022525 [603-630]; 34222199 [779-806]; 52545731 [726-753]; 62897133 [592-619]	1	3126.67	1.376	1.721	0	0	73.2	100.7	126	295217050	329087818	321483010	Shared	High	High	High	High	0	1.33e-09	93	33.16	R.TLNLGQNCITSLPEKVGQLSQLTQLELK.G	[592-619]		Not Used
	FALSE	High	[R].TLNLGQNCITSLPEK.[V]	1xCarboxymethyl [C8]		0.000102452	0	4	7	41	7022525; 34222199; 52545731; 62897133	7022525 [603-617]; 34222199 [779-793]; 52545731 [726-740]; 62897133 [592-606]	0	1688.85	1.163	0.039	0	0	136.3	158.5	5.2	7.01086e+09	6.60519e+09	1.70876e+08	Shared	High	High	High	High	0	1.933e-07	84	29.97	R.TLNLGQNCITSLPEK.V	[592-606]		Not Used
	FALSE	High	[R].TIEEIISFQHLKR.[L]			2.40857e-05	0	4	7	11	7022525; 34222199; 52545731; 62897133	7022525 [496-508]; 34222199 [672-684]; 52545731 [619-631]; 62897133 [485-497]	1	1613.9	1.413	1.459	0	0	77.5	109.5	113	1.65916e+09	1.90024e+09	1531491984	Shared	High	High	High	High	0	8.572e-06	83	29.09	R.TIEEIISFQHLKR.L	[485-497]		Not Used
	FALSE	High	[R].TIEEIISFQHLK.[R]			0.000706754	0	4	7	66	7022525; 34222199; 52545731; 62897133	7022525 [496-507]; 34222199 [672-683]; 52545731 [619-630]; 62897133 [485-496]	0	1457.8	1.406	1.34	0	0	80.1	112.6	107.3	8.57731e+09	9.77466e+09	7.2733e+09	Shared	High	High	High	High	0	7.895e-06	51	30.3	R.TIEEIISFQHLK.R	[485-496]		Not Used
	FALSE	High	[K].TCSKVEHFVSILGKCFESPWTTK.[A]	2xCarboxymethyl [C2; C15]		0.00159373	0	4	6	1	7022525; 34222199; 52545731; 62897133	7022525 [13-35]; 34222199 [189-211]; 52545731 [136-158]; 62897133 [2-24]	2	2743.31	0.01	0.01			300			11659307			Shared	High	Not Found	Not Found	High	0	1.777e-05	43	32.4	K.TCSKVEHFVSILGKCFESPWTTK.A	[2-24]		Not Used
	FALSE	High	[K].TCSKVEHFVSILGK.[C]	1xCarboxymethyl [C2]		7.18457e-05	0	4	6	10	7022525; 34222199; 52545731; 62897133	7022525 [13-26]; 34222199 [189-202]; 52545731 [136-149]; 62897133 [2-15]	1	1605.83	1.021	1.025	0	0	98.5	100.5	101	4906221863	4058150016	3184009856	Shared	High	High	High	High	0	2.591e-06	70	29.15	K.TCSKVEHFVSILGK.C	[2-15]		Not Used
	FALSE	High	[R].EESSFSDIPDVKNDFAFLLHMVDQYDQLYSKRFGVFLSEVSENK.[L]			0.000107394	0	4	7	6	7022525; 34222199; 52545731; 62897133	7022525 [226-269]; 34222199 [402-445]; 52545731 [349-392]; 62897133 [215-258]	3	5173.48	0.956	0.835	0	0	107.5	102.8	89.7	136600244	105827408	7.21558e+07	Shared	High	High	High	High	0	2.703e-06	17	34.77	R.EESSFSDIPDVKNDFAFLLHMVDQYDQLYSKRFGVFLSEVSENK.L	[215-258]		Not Used
	FALSE	High	[R].EESSFSDIPDVKNDFAFLLHMVDQYDQLYSKR.[F]	1xOxidation [M21]		0.000133799	0	4	7	4	7022525; 34222199; 52545731; 62897133	7022525 [226-257]; 34222199 [402-433]; 52545731 [349-380]; 62897133 [215-246]	2	3852.81	100	100				113.1	186.9		27582842	35576507	Excluded Modification	High	High	High	High	0	6.193e-07	65	33.46	R.EESSFSDIPDVKNDFAFLLHMVDQYDQLYSKR.F	[215-246]		Not Used
	FALSE	High	[R].EESSFSDIPDVKNDFAFLLHMVDQYDQLYSKR.[F]			2.15353e-07	0	4	7	7	7022525; 34222199; 52545731; 62897133	7022525 [226-257]; 34222199 [402-433]; 52545731 [349-380]; 62897133 [215-246]	2	3836.81	0.418	0.718	0	0	140.5	58.7	100.9	241680848	81786264	109825304	Shared	High	High	High	High	0	7.528e-12	74	34.21	R.EESSFSDIPDVKNDFAFLLHMVDQYDQLYSKR.F	[215-246]		Not Used
	FALSE	High	[R].EESSFSDIPDVKNDFAFLLHMVDQYDQLYSK.[R]	1xOxidation [M21]		0.000168273	0	4	7	3	7022525; 34222199; 52545731; 62897133	7022525 [226-256]; 34222199 [402-432]; 52545731 [349-379]; 62897133 [215-245]	1	3696.71	100	100				139.1	160.9		18275868	16513222	Excluded Modification	High	High	High	High	0	4.394e-07	41	33.97	R.EESSFSDIPDVKNDFAFLLHMVDQYDQLYSK.R	[215-245]		Not Used
	FALSE	High	[R].EESSFSDIPDVK.[N]			0.000891613	0	4	7	14	7022525; 34222199; 52545731; 62897133	7022525 [226-237]; 34222199 [402-413]; 52545731 [349-360]; 62897133 [215-226]	0	1352.62	1.012	1.078	0	0	97.1	98.3	104.6	6643231700	5448046826	4531352859	Shared	High	High	High	High	0	9.363e-06	65	28.64	R.EESSFSDIPDVK.N	[215-226]		Not Used
	FALSE	High	[R].EESSFSDIPDVKNDFAFLLHMVDQYDQLYSK.[R]			3.02918e-05	0	4	7	5	7022525; 34222199; 52545731; 62897133	7022525 [226-256]; 34222199 [402-432]; 52545731 [349-379]; 62897133 [215-245]	1	3680.71	0.882	0.729	0	0	114.9	101.3	83.7	281918226	201469872	129976608	Shared	High	High	High	High	0	2.604e-08	46	34.41	R.EESSFSDIPDVKNDFAFLLHMVDQYDQLYSK.R	[215-245]		Not Used
	FALSE	High	[K].FIFILCYTANFVNAISFEHVCKPK.[V]	2xCarboxymethyl [C6; C21]		1.94652e-06	0	4	6	4	7022525; 34222199; 52545731; 62897133	7022525 [143-166]; 34222199 [319-342]; 52545731 [266-289]; 62897133 [132-155]	0	2920.44	1.204	1.433	0	0	82.5	99.3	118.2	12762014	12452806	1.1577e+07	Shared	High	High	High	High	0	2.831e-10	66	34.23	K.FIFILCYTANFVNAISFEHVCKPK.V	[132-155]		Not Used
	FALSE	High	[R].FGVFLSEVSENKLR.[E]			8.43256e-05	0	4	7	8	7022525; 34222199; 52545731; 62897133	7022525 [258-271]; 34222199 [434-447]; 52545731 [381-394]; 62897133 [247-260]	1	1624.87	1.421	1.65	0	0	73.7	104.7	121.6	150465636	173236433	1.57097e+08	Shared	High	High	High	High	0	8.149e-06	88	30.35	R.FGVFLSEVSENKLR.E	[247-260]		Not Used
	FALSE	High	[R].FGVFLSEVSENK.[L]			0.000803854	0	4	7	74	7022525; 34222199; 52545731; 62897133	7022525 [258-269]; 34222199 [434-445]; 52545731 [381-392]; 62897133 [247-258]	0	1355.68	1.461	1.354	0	0	78.6	114.9	106.5	4.92295e+09	5.82761e+09	4.21956e+09	Shared	High	High	High	High	0	4.266e-05	72	30.52	R.FGVFLSEVSENK.L	[247-258]		Not Used
	FALSE	High	[R].ELYLIGNLNSENNK.[M]			0.000160027	0	4	7	73	7022525; 34222199; 52545731; 62897133	7022525 [388-401]; 34222199 [564-577]; 52545731 [511-524]; 62897133 [377-390]	0	1620.82	1.205	0.857	0	0	98	118.1	83.9	6.23656e+09	6.09159e+09	3.38084e+09	Shared	High	High	High	High	0	2.54e-06	75	30.42	R.ELYLIGNLNSENNK.M	[377-390]		Not Used
	FALSE	High	[R].EISLNHEWTFEK.[L]			0.00137944	0	4	7	37	7022525; 34222199; 52545731; 62897133	7022525 [272-283]; 34222199 [448-459]; 52545731 [395-406]; 62897133 [261-272]	0	1532.74	0.956	1.014	0	0	101	96.5	102.4	9.70035e+09	7.51161e+09	6.22293e+09	Shared	High	High	High	High	0	6.542e-05	68	29.48	R.EISLNHEWTFEK.L	[261-272]		Not Used
	FALSE	High	[K].ALSETACEDSEENKQR.[I]	1xCarboxymethyl [C7]		2.47126e-06	0	4	7	122	7022525; 34222199; 52545731; 62897133	7022525 [36-51]; 34222199 [212-227]; 52545731 [159-174]; 62897133 [25-40]	1	1867.8	0.82	1.179	0	0	100	82	118	6.67049e+09	4.4331e+09	4.97842e+09	Shared	High	High	High	High	0	1.8e-08	129	21.14	K.ALSETACEDSEENKQR.I	[25-40]		Not Used
	FALSE	High	[K].ALSETACEDSEENK.[Q]	1xCarboxymethyl [C7]		1.21077e-05	0	4	7	38	7022525; 34222199; 52545731; 62897133	7022525 [36-49]; 34222199 [212-225]; 52545731 [159-172]; 62897133 [25-38]	0	1583.64	0.503	0.496	0	0	150	75.5	74.4	3.65654e+09	1.49188e+09	1.14806e+09	Shared	High	High	High	High	0	7.056e-06	90	23	K.ALSETACEDSEENK.Q	[25-38]		Not Used
	FALSE	High	[R].AHVEDSDLIYKLYVVQTVIKTAKFIFILCYTANFVNAISFEHVCKPK.[V]	2xCarboxymethyl [C29; C44]		1.00138e-08	0	4	6	36	7022525; 34222199; 52545731; 62897133	7022525 [120-166]; 34222199 [296-342]; 52545731 [243-289]; 62897133 [109-155]	3	5534.88	1.182	1.557	0	0	80.2	94.8	125	6.64144e+08	6.3596e+08	6.54538e+08	Shared	High	High	High	High	0	5.484e-11	85	34.64	R.AHVEDSDLIYKLYVVQTVIKTAKFIFILCYTANFVNAISFEHVCKPK.V	[109-155]		Not Used
	FALSE	High	[R].AHVEDSDLIYK.[L]			0.000259554	0	4	7	17	7022525; 34222199; 52545731; 62897133	7022525 [120-130]; 34222199 [296-306]; 52545731 [243-253]; 62897133 [109-119]	0	1289.64	0.68	0.428	0	0	142.3	96.8	60.9	3.39578e+09	1871616976	919600167	Shared	High	High	High	High	0	1.802e-05	96	25.33	R.AHVEDSDLIYK.L	[109-119]		Not Used
	FALSE	High	[R].CLDVSYNNISMIPIEIGLLQDLQHLHITGNKVDILPK.[Q]	1xCarboxymethyl [C1]; 1xOxidation [M11]		0.0655706	0	1	1	1	62897133	62897133 [546-582]	1	4231.21											Excluded Modification	Not Found	Not Found	High	High	0	0.00838	0		R.CLDVSYNNISMIPIEIGLLQDLQHLHITGNKVDILPK.Q	[546-582]		Not Used
	FALSE	High	[R].CLDVSYNNISMIPIEIGLLQDLQHLHITGNKVDILPK.[Q]	1xCarboxymethyl [C1]		0.00704985	0	1	1	1	62897133	62897133 [546-582]	1	4215.22											No Quan Values	High	Not Found	Not Found	High	0	0.0002072	0		R.CLDVSYNNISMIPIEIGLLQDLQHLHITGNKVDILPK.Q	[546-582]		Not Used
	FALSE	High	[R].CLDVSYNNISMIPIEIGLLQDLQHLHITGNK.[V]	1xCarboxymethyl [C1]		5.68011e-06	0	1	1	1	62897133	62897133 [546-576]	0	3549.81											No Quan Values	High	Not Found	Not Found	High	0	1.652e-09	59		R.CLDVSYNNISMIPIEIGLLQDLQHLHITGNK.V	[546-576]		Not Used
	FALSE	High	[K].CFESPWTTK.[A]	1xCarboxymethyl [C1]		0.0247676	0	4	7	28	7022525; 34222199; 52545731; 62897133	7022525 [27-35]; 34222199 [203-211]; 52545731 [150-158]; 62897133 [16-24]	0	1156.5	0.823	1.171	0	0	100.2	82.5	117.3	8.46516e+09	5.649e+09	6.27457e+09	Shared	High	High	High	High	0	0.001659	55	29.73	K.CFESPWTTK.A	[16-24]		Not Used
	FALSE	High	[K].FSAEKPVIEVPSMTILDK.[K]	1xOxidation [M13]		4.49964e-05	0	4	7	9	7022525; 34222199; 52545731; 62897133	7022525 [85-102]; 34222199 [261-278]; 52545731 [208-225]; 62897133 [74-91]	0	2020.07	1.891	2.059	0	0	60.6	114.6	124.8	716337086	1097667716	933405164	Excluded Modification	High	High	High	High	0	7.594e-07	64	29.92	K.FSAEKPVIEVPSMTILDK.K	[74-91]		Not Used
	FALSE	High	[K].KMMNVAELELQNCELER.[I]	1xCarboxymethyl [C13]; 2xOxidation [M2; M3]		0.0030043	0	4	7	5	7022525; 34222199; 52545731; 62897133	7022525 [457-473]; 34222199 [633-649]; 52545731 [580-596]; 62897133 [446-462]	1	2139.97	100	100				84.5	215.5		27057958	5.38674e+07	Excluded Modification	Not Found	High	High	High	0	0.002868	23	28.73	K.KMMNVAELELQNCELER.I	[446-462]		Not Used
	FALSE	High	[K].KMMNVAELELQNCELER.[I]	1xCarboxymethyl [C13]		1.20387e-06	0	4	7	8	7022525; 34222199; 52545731; 62897133	7022525 [457-473]; 34222199 [633-649]; 52545731 [580-596]; 62897133 [446-462]	1	2107.98	0.728	0.724	0	0	122.3	89.1	88.6	442645624	261134696	202925036	Shared	High	High	High	High	0	9.572e-09	124	30.3	K.KMMNVAELELQNCELER.I	[446-462]		Not Used
	FALSE	High	[K].KLLISYISIICVYGFICLYTLFWLFRIPLKEYSFEK.[V]	2xCarboxymethyl [C11; C17]		3.34272e-07	0	4	7	10	7022525; 34222199; 52545731; 62897133	7022525 [188-223]; 34222199 [364-399]; 52545731 [311-346]; 62897133 [177-212]	3	4538.42	0.601	0.718	0	0	129.4	77.7	92.9	4.47829e+07	2.18016e+07	20337134	Shared	High	High	High	High	0	1.554e-11	45	35.77	K.KLLISYISIICVYGFICLYTLFWLFRIPLKEYSFEK.V	[177-212]		Not Used
	FALSE	High	[K].KLLISYISIICVYGFICLYTLFWLFRIPLK.[E]	2xCarboxymethyl [C11; C17]		1.42556e-05	0	4	7	2	7022525; 34222199; 52545731; 62897133	7022525 [188-217]; 34222199 [364-393]; 52545731 [311-340]; 62897133 [177-206]	2	3755.08											Shared	Not Found	High	High	High	0	7.51e-09	54		K.KLLISYISIICVYGFICLYTLFWLFRIPLK.E	[177-206]		Not Used
	FALSE	High	[K].FSAEKPVIEVPSMTILDK.[K]			7.55916e-06	0	4	7	9	7022525; 34222199; 52545731; 62897133	7022525 [85-102]; 34222199 [261-278]; 52545731 [208-225]; 62897133 [74-91]	0	2004.07	1.369	1.641	0	0	74.8	102.4	122.8	6809731790	7.55662e+09	7071805106	Shared	High	High	High	High	0	3.99e-08	66	31.26	K.FSAEKPVIEVPSMTILDK.K	[74-91]		Not Used
	FALSE	High	[K].KMMNVAELELQNCELER.[I]	1xCarboxymethyl [C13]; 1xOxidation [M]		7.92377e-06	0	4	7	21	7022525; 34222199; 52545731; 62897133	7022525 [457-473]; 34222199 [633-649]; 52545731 [580-596]; 62897133 [446-462]	1	2123.98	1.463	2.174	0	0	64.7	94.7	140.6	1.76571e+08	2.0938e+08	2.429e+08	Excluded Modification	High	High	High	High	0	2.85e-09	100	29.42	K.KMMNVAELELQNCELER.I	[446-462]		Not Used
	FALSE	High	[K].LESLPVAVFSLQK.[L]			0.000475818	0	4	7	22	7022525; 34222199; 52545731; 62897133	7022525 [542-554]; 34222199 [718-730]; 52545731 [665-677]; 62897133 [531-543]	0	1430.83	1.185	1.245	0	0	87.5	103.6	108.9	1.29342e+09	1.24168e+09	1.01886e+09	Shared	High	High	High	High	0	4.445e-05	63	32.36	K.LESLPVAVFSLQK.L	[531-543]		Not Used
	FALSE	High	[K].LELIPEAK.[I]			0.0782467	0	4	7	17	7022525; 34222199; 52545731; 62897133	7022525 [321-328]; 34222199 [497-504]; 52545731 [444-451]; 62897133 [310-317]	0	912.54	1.013	1.095	0	0	96.5	97.8	105.7	1.10428e+10	9.06203e+09	7.65276e+09	Shared	High	High	High	High	0	0.02853	45	28.32	K.LELIPEAK.I	[310-317]		Not Used
	FALSE	High	[K].HVSTSSDEGSPSASTPMINK.[T]	1xOxidation [M17]		2.96668e-07	0	4	7	42	7022525; 34222199; 52545731; 62897133	7022525 [61-80]; 34222199 [237-256]; 52545731 [184-203]; 62897133 [50-69]	0	2047.92	1.168	1.511	0	0	81.5	95.2	123.2	2191384096	2074024032	2.09578e+09	Excluded Modification	High	High	High	High	0	2.279e-08	98	22.83	K.HVSTSSDEGSPSASTPMINK.T	[50-69]		Not Used
	FALSE	High	[K].HVSTSSDEGSPSASTPMINK.[T]			2.7115e-09	0	4	7	27	7022525; 34222199; 52545731; 62897133	7022525 [61-80]; 34222199 [237-256]; 52545731 [184-203]; 62897133 [50-69]	0	2031.93	0.352	0.248	0	0	187.4	66	46.5	10530511187	3007031761	1654164384	Shared	High	High	High	High	0	4.332e-13	107	23.61	K.HVSTSSDEGSPSASTPMINK.T	[50-69]		Not Used
	FALSE	High	[K].FTDVAEIPAWVYLLKNLRELYLIGNLNSENNK.[M]			1.0479e-05	0	4	7	6	7022525; 34222199; 52545731; 62897133	7022525 [370-401]; 34222199 [546-577]; 52545731 [493-524]; 62897133 [359-390]	2	3749.99	2.024	2.939	0	0	50.3	101.8	147.9	153439064	251643188	2.85356e+08	Shared	High	High	High	High	0	7.21e-08	35	34.39	K.FTDVAEIPAWVYLLKNLRELYLIGNLNSENNK.M	[359-390]		Not Used
	FALSE	High	[K].FTDVAEIPAWVYLLKNLR.[E]			1.15869e-05	0	4	7	1	7022525; 34222199; 52545731; 62897133	7022525 [370-387]; 34222199 [546-563]; 52545731 [493-510]; 62897133 [359-376]	1	2148.19	1.1	0.01	0		142.8	157.2		10521305	9381303		Shared	Peak Found	High	Not Found	High	0	5.333e-09	72	33.76	K.FTDVAEIPAWVYLLKNLR.E	[359-376]		Not Used
	FALSE	High	[K].FSAEKPVIEVPSMTILDKK.[D]			7.95321e-07	0	4	7	20	7022525; 34222199; 52545731; 62897133	7022525 [85-103]; 34222199 [261-279]; 52545731 [208-226]; 62897133 [74-92]	1	2132.17	1.152	1.089	0	0	92.6	106.6	100.8	11046488148	10309301554	7.61344e+09	Shared	High	High	High	High	0	4.89e-07	68	30.17	K.FSAEKPVIEVPSMTILDKK.D	[74-92]		Not Used
	FALSE	High	[K].FSAEKPVIEVPSMTILDKK.[D]	1xOxidation [M13]		0.000125259	0	4	7	21	7022525; 34222199; 52545731; 62897133	7022525 [85-103]; 34222199 [261-279]; 52545731 [208-226]; 62897133 [74-92]	1	2148.16	1.377	1.596	0	0	75.5	104	120.5	4186782525	4.67161e+09	4227534820	Excluded Modification	High	High	High	High	0	0.0002324	53	28.94	K.FSAEKPVIEVPSMTILDKK.D	[74-92]		Not Used
	FALSE	High	[K].FSAEKPVIEVPSMTILDKKDGEQAK.[A]			0.000920051	0	4	7	3	7022525; 34222199; 52545731; 62897133	7022525 [85-109]; 34222199 [261-285]; 52545731 [208-232]; 62897133 [74-98]	2	2760.45	0.726	0.559	0	0	131.3	95.4	73.3	18985316	11174481	6710379	Shared	High	High	High	High	0	7.208e-06	69	29.82	K.FSAEKPVIEVPSMTILDKKDGEQAK.A	[74-98]		Not Used
	FALSE	High	[K].FTDVAEIPAWVYLLK.[N]			0.000208333	0	4	7	49	7022525; 34222199; 52545731; 62897133	7022525 [370-384]; 34222199 [546-560]; 52545731 [493-507]; 62897133 [359-373]	0	1764.96	1.206	0.986	0	0	94	113.3	92.7	4.95611e+09	4.84226e+09	3.09192e+09	Shared	High	High	High	High	0	7.026e-06	57	33.73	K.FTDVAEIPAWVYLLK.N	[359-373]		Not Used
FALSE	High	Master Protein	119576010	hCG1992406, isoform CRA_a [Homo sapiens]	0	196.942	53	20	114	20	1	450	49.9	5.1	3602	20			catalytic activity	Pf00091, Pf03953							1.057	0.662	24.25	44.86	110	124.8	65.3	2.28027e+09	2.09659e+09	8.56822e+08	High	High	High
	Checked	Confidence	Annotated Sequence	Modifications	Modifications in Master Proteins	Qvality PEP	Qvality q-value	# Protein Groups	# Proteins	# PSMs	Master Protein Accessions	Positions in Master Proteins	# Missed Cleavages	Theo. MH+ [Da]	Abundance Ratio: (F2) / (F1)	Abundance Ratio: (F3) / (F1)	Abundance Ratio Variability [%]: (F2) / (F1)	Abundance Ratio Variability [%]: (F3) / (F1)	Abundances (Grouped): F1	Abundances (Grouped): F2	Abundances (Grouped): F3	Abundance: F1: Sample	Abundance: F2: Sample	Abundance: F3: Sample	Quan Info	Found in Sample: [S1] F1: Sample	Found in Sample: [S2] F2: Sample	Found in Sample: [S3] F3: Sample	Confidence (by Search Engine): Mascot	Percolator q-Value (by Search Engine): Mascot	Percolator PEP (by Search Engine): Mascot	Ions Score (by Search Engine): Mascot	Top Apex RT [min]	Sequence in Protein	Positions in Protein	Peptide Group Modifications in Protein	Quan Usage
	FALSE	High	[R].NLDIERPTYTNLNR.[L]			0.000776565	0	1	37	6	119576010	119576010 [216-229]	0	1718.88	1.065	0.662	0	0	110	117.2	72.8	159454320	137632920	6.6783e+07		High	High	High	High	0	7.497e-05	46	27.83	R.NLDIERPTYTNLNR.L	[216-229]		Used
	FALSE	High	[R].QLFHPEQLITGKEDAANNYAR.[GE]			2.0609e-07	0	1	34	4	119576010	119576010 [85-105]	1	2415.21	1.138	0.392	0	0	118.5	134.9	46.5	72768602	67128066	18066908		High	High	High	High	0	9.426e-11	112	29.02	R.QLFHPEQLITGKEDAANNYAR.G	[85-105]		Used
	FALSE	High	[R].QLFHPEQLITGKEDAANNYAR.[GE]	1xGln->pyro-Glu [N-Term]		0.000602172	0	1	34	1	119576010	119576010 [85-105]	1	2398.18	100					300			6.00561e+06		Excluded Modification	Not Found	High	Not Found	High	0	3.58e-06	47	30.44	R.QLFHPEQLITGKEDAANNYAR.G	[85-105]		Not Used
	FALSE	High	[R].QIFHPEQLITGK.[E]			0.000888817	0	1	39	12	119576010	119576010 [85-96]	0	1410.77	1.057	1.323	0	0	88.8	93.8	117.4	124364336	106518488	104129320		High	High	High	High	0	7.247e-05	47	29.29	R.QLFHPEQLITGK.E	[85-96]		Used
	FALSE	High	[R].QIFHPEQLITGK.[E]	1xGln->pyro-Glu [N-Term]		0.00298551	0	1	39	6	119576010	119576010 [85-96]	0	1393.75	1.615	1.291	0	0	76.8	124	99.2	83022816	108632208	6.78492e+07	Excluded Modification	High	High	High	High	0	0.0002045	33	31.79	R.QLFHPEQLITGK.E	[85-96]		Not Used
	FALSE	High	[R].LSVDYGKK.[S]			0.153401	0	1	31	9	119576010	119576010 [157-164]	1	909.504	0.678	0.129	0	0	166	112.6	21.5	66438910	3.65122e+07	5.43579e+06		High	High	High	High	0.001124	0.1282	36	20.32	R.LSVDYGKK.S	[157-164]		Used
	FALSE	High	[K-].VGINYQPPTVVPGGDLAK.[V]			6.29675e-05	0	1	39	3	119576010	119576010 [353-370]	0	1824.99	1.082	1.115	0	0	93.8	101.5	104.6	63060188	55309888	44503200		High	High	High	High	0	8.667e-08	58	30.07	K.VGINYQPPTVVPGGDLAK.V	[353-370]		Used
	FALSE	High	[K].YMACCMLYR.[G]	2xCarboxymethyl [C4; C5]; 1xOxidation [M2]		0.0357367	0	1	11	3	119576010	119576010 [312-320]	0	1285.47	1.05	1.25	0	0	90.9	95.4	113.7	25142450	21389762	19894012	Excluded Modification	High	High	High	High	0	0.003405	39	29.12	K.YMACCMLYR.G	[312-320]		Not Used
	FALSE	High	[K].YMACCMLYR.[G]	2xCarboxymethyl [C4; C5]		0.0374369	0	1	11	3	119576010	119576010 [312-320]	0	1269.48	0.909	0.01	0		157.1	142.9		30862504	22739260			High	High	High	High	0	0.006617	25	30.19	K.YMACCMLYR.G	[312-320]		Used
	FALSE	High	[R].LIGQIVSSITASLR.[F]			0.000131714	0	1	16	6	119576010	119576010 [230-243]	0	1457.87	1.15	1.119	0	0	91.8	105.5	102.7	244609580	227967500	173219944		High	High	High	High	0	2.923e-07	80	33.24	R.LIGQIVSSITASLR.F	[230-243]		Used
	FALSE	High	[R].TIQFVDWCPTGFK.[V]	1xCarboxymethyl [C8]		0.001564	0	1	26	5	119576010	119576010 [340-352]	0	1599.75	1.286	1.402	0	0	81.3	104.6	114.1	92857648	96758288	82410480		High	High	High	High	0	8.128e-05	54	32.2	R.TIQFVDWCPTGFK.V	[340-352]		Used
	FALSE	High	[R].EDLAALEK.[D]			0.116359	0	1	11	3	119576010	119576010 [423-430]	0	888.467	0.557	1.933	0	0	86	47.9	166.2	32425994	14625651	3.96621e+07		High	Peak Found	High	High	0	0.03253	52	26.33	R.EDLAALEK.D	[423-430]		Used
	FALSE	High	[K].EDAANNYAR.[GE]			0.0208668	0	1	39	10	119576010	119576010 [97-105]	0	1023.45	0.165	0.229	0	0	215.3	35.4	49.3	198560224	2.64783e+07	28765455		High	High	Peak Found	High	0	0.001835	65	15.54	K.EDAANNYAR.G	[97-105]		Used
	FALSE	High	[K].DVNAAIATIK.[T]			0.00587809	0	1	29	5	119576010	119576010 [327-336]	0	1015.58	1.06	0.152	0	0	135.6	143.8	20.6	448464048	385221664	43064732		High	High	High	High	0	0.0001536	68	28.08	K.DVNAAIATIK.T	[327-336]		Used
	FALSE	High	[R].FDGALNVDLTEFQTNLVPYPR.[I]			3.59311e-07	0	1	36	6	119576010	119576010 [244-264]	0	2409.21	1.283	1.805	0	0	73.4	94.1	132.5	127235868	132299268	145376056		High	High	High	High	0	2.071e-11	105	33.08	R.FDGALNVDLTEFQTNLVPYPR.I	[244-264]		Used
	FALSE	High	[K].EIVDLVLDR.[I]			0.0245374	0	1	8	5	119576010	119576010 [113-121]	0	1071.6	100					300			265330442			High	High	High	High	0	0.004191	59	31.04	K.EIVDLVLDR.I	[113-121]		Used
	FALSE	High	[R].AFVHWYVGEGMEEGEFSEAR.[E]	1xOxidation [M11]		0.00158376	0	1	35	2	119576010	119576010 [403-422]	0	2346.01											Excluded Modification	Not Found	High	High	High	0	1.761e-05	97		R.AFVHWYVGEGMEEGEFSEAR.E	[403-422]		Not Used
	FALSE	High	[R].AFVHWYVGEGMEEGEFSEAR.[E]			1.00972e-06	0	1	35	4	119576010	119576010 [403-422]	0	2330.02	1.027	0.469	0	0	120.2	123.4	56.4	87559142	72854385	2.59864e+07		High	High	High	High	0	3.241e-09	98	30.87	R.AFVHWYVGEGMEEGEFSEAR.E	[403-422]		Used
	FALSE	High	[K].AYHEQLSVAEITNACFEPANQMVK.[CY]	1xCarboxymethyl [C15]; 1xOxidation [M22]		4.15988e-05	0	1	26	3	119576010	119576010 [281-304]	0	2767.27	2.567	1.738	0	0	56.6	145.2	98.3	11109074	2.31076e+07	12218537	Excluded Modification	Peak Found	High	High	High	0	4.379e-08	63	30.43	K.AYHEQLSVAEITNACFEPANQMVK.C	[281-304]		Not Used
	FALSE	High	[K].AYHEQLSVAEITNACFEPANQMVK.[CY]	1xCarboxymethyl [C15]		6.34366e-07	0	1	26	4	119576010	119576010 [281-304]	0	2751.28	1.23	1.356	0	0	83.7	102.9	113.5	38599560	38467128	33133990		High	High	High	High	0	4.46e-11	68	30.94	K.AYHEQLSVAEITNACFEPANQMVK.C	[281-304]		Used
	FALSE	High	[R].AVFVDLEPTVVDEVR.[T]			7.25257e-05	0	1	8	4	119576010	119576010 [65-79]	0	1687.89	1.591	0.01	0		115.8	184.2		254470414	327999102			High	High	Not Found	High	0	7.165e-07	75	31.69	R.AVFVDLEPTVVDEVR.T	[65-79]		Used
	FALSE	High	[R].AVCMLSNTTAIAEAWAR.[L]	1xCarboxymethyl [C3]; 1xOxidation [M4]		0.000371281	0	1	34	3	119576010	119576010 [374-390]	0	1881.88	1.726	4.306	0	0	42.7	73.6	183.7	12492128	17468766	34040713	Excluded Modification	Peak Found	High	High	High	0	1.611e-06	120	31.37	R.AVCMLSNTTAIAEAWAR.L	[374-390]		Not Used
	FALSE	High	[R].AVCMLSNTTAIAEAWAR.[L]	1xCarboxymethyl [C3]		0.000239203	0	1	34	6	119576010	119576010 [374-390]	0	1865.89	0.265	0.283	0	0	193.8	51.3	54.9	100990742	2.16579e+07	1.81088e+07		High	High	High	High	0	1.288e-06	95	32.45	R.AVCMLSNTTAIAEAWAR.L	[374-390]		Used
	FALSE	High	[R].LDHKFDLMYAK.[RQ]			0.0718579	0	1	39	1	119576010	119576010 [391-401]	1	1380.7	1	0.01	0		150	150		9822826	7956282			Peak Found	High	Not Found	High	0	0.009816	27	26.86	R.LDHKFDLMYAK.R	[391-401]		Used
	FALSE	High	[R].GHYTIGK.[E]			0.288063	0.00926593	1	35	3	119576010	119576010 [106-112]	0	775.41	0.724	0.01	0		174	126		1.26982e+06	744842			High	High	Not Found	High	0.004851	0.2033	36	8.38	R.GHYTIGK.E	[106-112]		Used
	FALSE	High	[R].LSVDYGK.[K]			0.29265	0.00926593	1	31	6	119576010	119576010 [157-163]	0	781.409	0.511	0.352	0	0	161	82.3	56.7	126459422	52390371	2.8176e+07		High	High	High	High	0.002753	0.1668	41	23.51	R.LSVDYGK.K	[157-163]		Used
FALSE	High	Master Protein	126031226	Chain B, Structure Of Appbp1-Uba3~nedd8-Nedd8-Mgatp-Ubc12(C111a), A Trapped Ubiquitin-Like Protein Activation Complex	0	143.265	30	18	97	18	1	805	89.2	5.52	3020	18	metabolic process;transport		catalytic activity;nucleotide binding;transporter activity	Pf00899, Pf01488, Pf01547, Pf02134, Pf05237, Pf08825, Pf10585, Pf13343, Pf13416							0.966	1.201	57.92	75.76	118.6	95.8	85.6	1.31005e+09	8.57282e+08	5.98148e+08	High	High	High
	Checked	Confidence	Annotated Sequence	Modifications	Modifications in Master Proteins	Qvality PEP	Qvality q-value	# Protein Groups	# Proteins	# PSMs	Master Protein Accessions	Positions in Master Proteins	# Missed Cleavages	Theo. MH+ [Da]	Abundance Ratio: (F2) / (F1)	Abundance Ratio: (F3) / (F1)	Abundance Ratio Variability [%]: (F2) / (F1)	Abundance Ratio Variability [%]: (F3) / (F1)	Abundances (Grouped): F1	Abundances (Grouped): F2	Abundances (Grouped): F3	Abundance: F1: Sample	Abundance: F2: Sample	Abundance: F3: Sample	Quan Info	Found in Sample: [S1] F1: Sample	Found in Sample: [S2] F2: Sample	Found in Sample: [S3] F3: Sample	Confidence (by Search Engine): Mascot	Percolator q-Value (by Search Engine): Mascot	Percolator PEP (by Search Engine): Mascot	Ions Score (by Search Engine): Mascot	Top Apex RT [min]	Sequence in Protein	Positions in Protein	Peptide Group Modifications in Protein	Quan Usage
	FALSE	High	[K].LYPFTWDAVR.[Y]			0.0101382	0	1	2	3	126031226	126031226 [93-102]	0	1267.65	1.455	1.072	0	0	85.1	123.8	91.2	4.47836e+07	52802708	30368256		High	High	High	High	0	0.0003771	61	31.8	K.LYPFTWDAVR.Y	[93-102]		Used
	FALSE	High	[K].VNYGVTVLPTFK.[G]			0.000819142	0	1	2	3	126031226	126031226 [244-255]	0	1337.75	100	100				169.2	130.8		53699052	32400320		High	High	High	High	0	5.943e-06	73	30.75	K.VNYGVTVLPTFK.G	[244-255]		Used
	FALSE	High	[K].TWEEIPALDK.[E]			0.026195	0	1	2	3	126031226	126031226 [132-141]	0	1201.61	0.966	1.376	0	0	89.8	86.7	123.5	24190162	18926686	21067284		High	High	High	High	0	0.002812	33	30.01	K.TWEEIPALDK.E	[132-141]		Used
	FALSE	High	[K].VTVEHPDKLEEK.[F]			0.000442664	0	1	2	9	126031226	126031226 [39-50]	1	1423.74	0.794	0.318	0	0	142	112.8	45.2	1.67569e+08	1.07851e+08	33762413		High	High	High	High	0	2.155e-06	69	20.93	K.VTVEHPDKLEEK.F	[39-50]		Used
	FALSE	High	[K].SALMFNLQEPYFTWPLIAADGGYAFK.[Y]	1xOxidation [M4]		0.00036207	0	1	2	1	126031226	126031226 [149-174]	0	2966.44		100					300			3.94585e+06	Excluded Modification	Not Found	Not Found	High	High	0	1.55e-06	35	28.93	K.SALMFNLQEPYFTWPLIAADGGYAFK.Y	[149-174]		Not Used
	FALSE	High	[K].SALMFNLQEPYFTWPLIAADGGYAFK.[Y]			0.000120249	0	1	2	1	126031226	126031226 [149-174]	0	2950.45	0.01	0.01			300			3.48406e+06				High	Not Found	Not Found	High	0	2.523e-07	44	34.45	K.SALMFNLQEPYFTWPLIAADGGYAFK.Y	[149-174]		Used
	FALSE	High	[K].SYEEELAKDPR.[I]			0.0587267	0	1	2	3	126031226	126031226 [310-320]	1	1336.64	0.313	0.195	0	0	198.9	62.3	38.9	163012768	41366852	20158806		High	Peak Found	High	High	0	0.01745	34	24.93	K.SYEEELAKDPR.I	[310-320]		Used
	FALSE	High	[R].TAVINAASGR.[Q]			0.0113473	0	1	2	3	126031226	126031226 [349-358]	0	959.527	0.404	0.01	0	0	213.1	86.2	0.7	172518684	56537318	351777		High	High	Peak Found	High	0	0.0008718	61	20.85	R.TAVINAASGR.Q	[349-358]		Used
	FALSE	High	[K].EFLENYLLTDEGLEAVNK.[D]			7.51182e-06	0	1	2	6	126031226	126031226 [282-299]	0	2097.04	1.077	1.668	0	0	80.1	86.3	133.6	78436966	68456354	8.2785e+07		High	High	High	High	0	2.615e-09	91	32.34	K.EFLENYLLTDEGLEAVNK.D	[282-299]		Used
	FALSE	High	[K].DVGVDNAGAK.[A]			0.00848106	0	1	2	16	126031226	126031226 [184-193]	0	945.464	0.333	0.125	0	0	205.7	68.5	25.7	134049848	3.61851e+07	1.06051e+07		High	High	High	High	0	0.0004696	71	18.4	K.DVGVDNAGAK.A	[184-193]		Used
	FALSE	High	[R].FGGYAQSGLLAEITPDKAFQDK.[L]			4.97535e-05	0	1	2	2	126031226	126031226 [71-92]	1	2356.18	0.01	1.609		0	115		185	14255565		1.45154e+07		High	Not Found	High	High	0	1.068e-06	76	31.24	R.FGGYAQSGLLAEITPDKAFQDK.L	[71-92]		Used
	FALSE	High	[K].AGLTFLVDLIK.[N]			0.00548636	0	1	2	3	126031226	126031226 [194-204]	0	1189.72	1.539	2.091	0	0	64.8	99.7	135.5	42668592	53213684	56458464		High	High	High	High	0	0.0002958	58	33.59	K.AGLTFLVDLIK.N	[194-204]		Used
	FALSE	High	[K].DKPLGAVALK.[S]			0.064182	0	1	2	8	126031226	126031226 [300-309]	0	1011.62	0.561	0.44	0	0	149.9	84.1	66	54935562	24970670	1.53104e+07		High	High	High	High	0	0.01104	33	24.8	K.DKPLGAVALK.S	[300-309]		Used
	FALSE	High	[K].FPQVAATGDGPDIIFWAHDR.[F]			4.50477e-07	0	1	2	3	126031226	126031226 [51-70]	0	2213.08	1.527	1.547	0	0	73.6	112.4	113.9	39648736	49060668	38826500		High	High	High	High	0	2.538e-11	114	31.76	K.FPQVAATGDGPDIIFWAHDR.F	[51-70]		Used
	FALSE	High	[R].FGGYAQSGLLAEITPDK.[A]			0.000124867	0	1	2	3	126031226	126031226 [71-87]	0	1766.9	1.16	1.346	0	0	85.6	99.3	115.2	29714838	27939414	2.53147e+07		High	High	High	High	0	7.941e-07	105	31.43	R.FGGYAQSGLLAEITPDK.A	[71-87]		Used
	FALSE	High	[R].IAATMENAQK.[G]	1xOxidation [M5]		0.0171429	0	1	2	6	126031226	126031226 [321-330]	0	1092.54	0.907	0.096	0	0	149.7	135.8	14.4	2.5093e+07	18444642	1531082	Excluded Modification	High	High	High	High	0	0.003549	49	20.26	R.IAATMENAQK.G	[321-330]		Not Used
	FALSE	High	[R].IAATMENAQK.[G]			0.0105923	0	1	2	12	126031226	126031226 [321-330]	0	1076.54	0.454	0.225	0	0	178.7	81.1	40.2	9.8653e+07	3.629e+07	1.40294e+07		High	High	High	High	0	0.001536	62	20.27	R.IAATMENAQK.G	[321-330]		Used
	FALSE	High	[K].LIAYPIAVEALSLIYNK.[D]			5.83959e-05	0	1	2	6	126031226	126031226 [107-123]	0	1891.09	1.213	1.44	0	0	82.1	99.7	118.2	118099112	116134536	107592824		High	High	High	High	0	4.82e-07	81	34.4	K.LIAYPIAVEALSLIYNK.D	[107-123]		Used
	FALSE	High	[K].GQPSKPFVGVLSAGINAASPNK.[E]			2.54354e-07	0	1	2	4	126031226	126031226 [256-277]	0	2139.16	1.203	1.414	0	0	82.9	99.8	117.3	99705552	97182400	8.9218e+07		High	High	High	High	0	1.686e-08	103	30.21	K.GQPSKPFVGVLSAGINAASPNK.E	[256-277]		Used
	FALSE	High	[K].GYNGLAEVGK.[K]			0.0628219	0	1	2	2	126031226	126031226 [20-29]	0	1007.52	0.845	0.35	0	0	136.7	115.5	47.8	24326094	1.66655e+07	5.3836e+06		High	Peak Found	High	High	0	0.007816	44	25.46	K.GYNGLAEVGK.K	[20-29]		Used
FALSE	High	Master Protein	111305821	Valosin-containing protein [Homo sapiens]	0	121.64	19	15	69	15	1	806	89.3	5.33	1931	15	cell communication;cell organization and biogenesis;metabolic process;regulation of biological process;response to stimulus;transport	cytoplasm;cytosol;endoplasmic reticulum;extracellular;membrane;nucleus;organelle lumen;proteasome	catalytic activity;enzyme regulator activity;nucleotide binding;protein binding;RNA binding	Pf00004, Pf00910, Pf01057, Pf01078, Pf02359, Pf02933, Pf05496, Pf05673, Pf06068, Pf07724, Pf07726, Pf07728, Pf09336, Pf13191, Pf13207, Pf13401	7415	VCP	9				0.96	1.076	28.75	44.78	102.7	103	94.3	8.87956e+08	7.21155e+08	5.15638e+08	High	High	High
	Checked	Confidence	Annotated Sequence	Modifications	Modifications in Master Proteins	Qvality PEP	Qvality q-value	# Protein Groups	# Proteins	# PSMs	Master Protein Accessions	Positions in Master Proteins	# Missed Cleavages	Theo. MH+ [Da]	Abundance Ratio: (F2) / (F1)	Abundance Ratio: (F3) / (F1)	Abundance Ratio Variability [%]: (F2) / (F1)	Abundance Ratio Variability [%]: (F3) / (F1)	Abundances (Grouped): F1	Abundances (Grouped): F2	Abundances (Grouped): F3	Abundance: F1: Sample	Abundance: F2: Sample	Abundance: F3: Sample	Quan Info	Found in Sample: [S1] F1: Sample	Found in Sample: [S2] F2: Sample	Found in Sample: [S3] F3: Sample	Confidence (by Search Engine): Mascot	Percolator q-Value (by Search Engine): Mascot	Percolator PEP (by Search Engine): Mascot	Ions Score (by Search Engine): Mascot	Top Apex RT [min]	Sequence in Protein	Positions in Protein	Peptide Group Modifications in Protein	Quan Usage
	FALSE	High	[K].NVFIIGATNRPDIIDPAILRPGR.[L]			0.000169866	0	1	9	5	111305821	111305821 [616-638]	0	2518.43	1.173	0.88	0	0	98.3	115.3	86.4	103288830	98217916	57511948		High	High	High	High	0	5.328e-06	12	31.33	K.NVFIIGATNRPDIIDPAILRPGR.L	[616-638]		Used
	FALSE	High	[R].RSVSDNDIR.[K]			0.164444	0	1	7	2	111305821	111305821 [745-753]	1	1061.53	0.424	0.01	0		210.7	89.3		17569148	6.03414e+06			Peak Found	High	Not Found	High	0	0.04926	28	13.87	R.RSVSDNDIR.K	[745-753]		Used
	FALSE	High	[R].SVSDNDIR.[K]			0.0846635	0	1	7	6	111305821	111305821 [746-753]	0	905.432	0.616	1.315	0	0	102.4	63	134.6	124363335	62062181	103517034		High	High	High	High	0	0.01293	41	18.27	R.SVSDNDIR.K	[746-753]		Used
	FALSE	High	[R].ELQELVQYPVEHPDK.[F]			0.000286992	0	1	10	6	111305821	111305821 [488-502]	0	1823.92	0.871	0.793	0	0	112.6	98.1	89.3	81208696	57341466	4.07472e+07		High	High	High	High	0	1.292e-06	59	28.73	R.ELQELVQYPVEHPDK.F	[488-502]		Used
	FALSE	High	[R].ELQELVQYPVEHPDKFLK.[F]			0.00027812	0	1	10	6	111305821	111305821 [488-505]	1	2212.16	1.437	1.695	0	0	72.6	104.3	123	6.43574e+07	7.49332e+07	69014574		High	High	High	High	0	2.504e-05	33	30.29	R.ELQELVQYPVEHPDKFLK.F	[488-505]		Used
	FALSE	High	[K].EMVELPLR.[H]			0.133703	0	1	14	1	111305821	111305821 [218-225]	0	986.534		100					300			42463448		Not Found	Not Found	High	High	0	0.02817	35	23.99	K.EMVELPLR.H	[218-225]		Used
	FALSE	High	[K].AIGVKPPR.[G]			0.186015	0	1	13	2	111305821	111305821 [232-239]	0	837.53	1.055	0.01	0		146	154		46300728	39597832			High	High	Not Found	High	0	0.04993	40	19.73	K.AIGVKPPR.G	[232-239]		Used
	FALSE	High	[R].AVANETGAFFFLINGPEIMSK.[L]	1xOxidation [M19]		0.000217697	0	1	14	6	111305821	111305821 [257-277]	0	2272.13	1.784	2.091	0	0	61.5	109.8	128.7	38421146	55532306	5.08473e+07	Excluded Modification	High	High	High	High	0	6.711e-07	60	32.71	R.AVANETGAFFFLINGPEIMSK.L	[257-277]		Not Used
	FALSE	High	[R].AVANETGAFFFLINGPEIMSK.[L]			0.000363209	0	1	14	2	111305821	111305821 [257-277]	0	2256.14	0.895	0.01	0		158.3	141.7		12361750	8970161			High	High	Not Found	High	0	9.243e-06	92	33.71	R.AVANETGAFFFLINGPEIMSK.L	[257-277]		Used
	FALSE	High	[K].LAGESESNLR.[K]			0.00521793	0	1	14	6	111305821	111305821 [278-287]	0	1075.54	0.78	0.536	0	0	129.5	101.1	69.4	190063540	120161821	6.44219e+07		High	High	High	High	0	0.001605	61	21.19	K.LAGESESNLR.K	[278-287]		Used
	FALSE	High	[R].KYEMFAQTLQQSR.[G]	1xOxidation [M4]		0.00107644	0	1	7	5	111305821	111305821 [754-766]	1	1645.8	1.565	0.01	0		117	183		31566679	40037682		Excluded Modification	High	High	High	High	0	1.81e-05	92	26.25	R.KYEMFAQTLQQSR.G	[754-766]		Not Used
	FALSE	High	[R].KYEMFAQTLQQSR.[G]			5.50134e-05	0	1	7	5	111305821	111305821 [754-766]	1	1629.81	1.982	0.01	0		100.6	199.4		43644212	70111332			High	High	High	High	0	6.952e-08	80	27.51	R.KYEMFAQTLQQSR.G	[754-766]		Used
	FALSE	High	[K].KNVFIIGATNRPDIIDPAILRPGR.[L]			0.00443283	0	1	9	3	111305821	111305821 [615-638]	1	2646.52	1.297	0.468	0	0	108.5	140.7	50.8	26775622	28137606	7.93535e+06		High	High	High	High	0	9.62e-05	7	30.48	K.KNVFIIGATNRPDIIDPAILRPGR.L	[615-638]		Used
	FALSE	High	[K].LAGESESNLRK.[A]			0.020932	0	1	14	2	111305821	111305821 [278-288]	1	1203.63	0.796	0.01	0		167.1	132.9		9259408	5969080			High	High	Not Found	High	0	0.001248	54	18.76	K.LAGESESNLRK.A	[278-288]		Used
	FALSE	High	[R].LDQLIYIPLPDEK.[S]			0.000911426	0	1	9	3	111305821	111305821 [639-651]	0	1556.86	1.416	1.32	0	0	80.3	113.7	106	7.67696e+07	8.80809e+07	64114036		High	High	High	High	0	5.396e-05	60	32.19	R.LDQLIYIPLPDEK.S	[639-651]		Used
	FALSE	High	[K].GPELLTMWFGESEANVR.[E]	1xOxidation [M7]		0.000931679	0	1	10	4	111305821	111305821 [544-560]	0	1951.92	1.087	0.284	0	0	126.5	137.5	36	6.18862e+07	54509361	11133728	Excluded Modification	High	High	High	High	0	7.342e-06	58	33.06	K.GPELLTMWFGESEANVR.E	[544-560]		Not Used
	FALSE	High	[K].GPELLTMWFGESEANVR.[E]			3.57981e-06	0	1	10	2	111305821	111305821 [544-560]	0	1935.93	1.029	0.01	0		147.8	152.2		19804646	16519716			High	High	Not Found	High	0	7.725e-10	118	33.27	K.GPELLTMWFGESEANVR.E	[544-560]		Used
	FALSE	High	[K].GVLFYGPPGCGK.[T]	1xCarboxymethyl [C10]		0.00991846	0	1	10	3	111305821	111305821 [513-524]	0	1252.6	0.77	1.443	0	0	93.4	71.9	134.7	72189448	45017096	65912511		High	High	High	High	0	0.0003639	46	29.39	K.GVLFYGPPGCGK.T	[513-524]		Used
FALSE	High	Master Protein	5729877	heat shock cognate 71 kDa protein isoform 1 [Homo sapiens]	0	117.884	23	16	116	5	1	646	70.9	5.52	3088	16	cell communication;cell organization and biogenesis;metabolic process;regulation of biological process;response to stimulus;transport	cytoplasm;cytosol;endosome;extracellular;membrane;nucleus;organelle lumen;spliceosomal complex	catalytic activity;nucleotide binding;protein binding;RNA binding	Pf00012, Pf02463, Pf06723	3312	HSPA8	11	Parkin-Ubiquitin Proteasomal System pathway; MAPK Signaling Pathway; Exercise-induced Circadian Regulation	ENSG00000109971.13	Protein processing in endoplasmic reticulum; Epstein-Barr virus infection; Legionellosis; Measles; MAPK signaling pathway; Longevity regulating pathway - multiple species; Antigen processing and presentation; Influenza A; Estrogen signaling pathway; Toxoplasmosis; Spliceosome; Endocytosis	1.07	0.844	62.11	25.31	133	95.7	71.3	1088201938	6.34823e+08	3.68951e+08	High	High	High
	Checked	Confidence	Annotated Sequence	Modifications	Modifications in Master Proteins	Qvality PEP	Qvality q-value	# Protein Groups	# Proteins	# PSMs	Master Protein Accessions	Positions in Master Proteins	# Missed Cleavages	Theo. MH+ [Da]	Abundance Ratio: (F2) / (F1)	Abundance Ratio: (F3) / (F1)	Abundance Ratio Variability [%]: (F2) / (F1)	Abundance Ratio Variability [%]: (F3) / (F1)	Abundances (Grouped): F1	Abundances (Grouped): F2	Abundances (Grouped): F3	Abundance: F1: Sample	Abundance: F2: Sample	Abundance: F3: Sample	Quan Info	Found in Sample: [S1] F1: Sample	Found in Sample: [S2] F2: Sample	Found in Sample: [S3] F3: Sample	Confidence (by Search Engine): Mascot	Percolator q-Value (by Search Engine): Mascot	Percolator PEP (by Search Engine): Mascot	Ions Score (by Search Engine): Mascot	Top Apex RT [min]	Sequence in Protein	Positions in Protein	Peptide Group Modifications in Protein	Quan Usage
	FALSE	High	[RK].NVLIFDLGGGTFDVSILTIEDGIFEVK.[S]			0.000189007	0	2	17	12	395759492; 5729877	395759492 [197-223]; 5729877 [194-220]	0	2911.53	4.056	4.659	0	0	30.9	125.2	143.9	2.66769e+06	8.76745e+06	7.86493e+06	Shared	High	High	High	High	0	4.763e-06	52	35.67	R.NVLIFDLGGGTFDVSILTIEDGIFEVK.S	[194-220]		Not Used
	FALSE	High	[R].IINEPTAAAIAYGLDKK.[VG]			3.65729e-05	0	2	17	6	395759492; 5729877	395759492 [173-189]; 5729877 [172-188]	1	1787.99	1.422	0.731	0	0	95.1	135.3	69.5	180185274	207702086	83343000	Shared	High	High	High	High	0	1.074e-06	74	29.8	R.IINEPTAAAIAYGLDKK.V	[172-188]		Not Used
	FALSE	High	[R].IINEPTAAAIAYGLDK.[RGK]			2.47762e-05	0	4	38	5	254540166; 395759492; 5729877; 119623932	254540166 [199-214]; 395759492 [173-188]; 5729877 [172-187]; 119623932 [238-253]	0	1659.9	1.405	0.638	0	0	98.6	138.5	62.9	140870925	160342308	56864344	Shared	High	High	High	High	0	1.646e-07	94	30.81	R.IINEPTAAAIAYGLDK.K	[172-187]		Not Used
	FALSE	High	[K].ITITNDKGR.[L]			0.00687532	0	4	48	8	5729877; 167466173; 189053456; 119623932	5729877 [501-509]; 167466173 [501-509]; 189053456 [503-511]; 119623932 [567-575]	1	1017.57	0.097	0.01	0		273.4	26.6		59539396	4.69352e+06		Shared	High	High	Not Found	High	0	0.02697	39	15.52	K.ITITNDKGR.L	[501-509]		Not Used
	FALSE	High	[K].ITITNDK.[G]			0.140132	0	4	48	8	5729877; 167466173; 189053456; 119623932	5729877 [501-507]; 167466173 [501-507]; 189053456 [503-509]; 119623932 [567-573]	0	804.446	0.807	0.25	0	0	145.9	117.7	36.5	315439924	206168632	49883190	Shared	High	High	High	High	0.001301	0.1356	59	19.07	K.ITITNDK.G	[501-507]		Not Used
	FALSE	High	[RK].VEIIANDQGNR.[IT-]			0.0020231	0	6	74	16	254540166; 395759492; 5729877; 167466173; 189053456; 119623932	254540166 [51-61]; 395759492 [27-37]; 5729877 [26-36]; 167466173 [26-36]; 189053456 [28-38]; 119623932 [92-102]	0	1228.63	0.354	0.298	0	0	181.6	64.3	54.1	370640058	106337428	69951744	Shared	High	High	High	High	0	2.644e-05	59	23.87	K.VEIIANDQGNR.T	[26-36]		Not Used
	FALSE	High	[R].TTPSYVAFTDTER.[L]			0.000172554	0	5	62	5	395759492; 5729877; 167466173; 189053456; 119623932	395759492 [38-50]; 5729877 [37-49]; 167466173 [37-49]; 189053456 [39-51]; 119623932 [103-115]	0	1487.7	0.935	0.805	0	0	109.5	102.3	88.1	293389676	222207280	149443184	Shared	High	High	High	High	0	1.288e-05	90	28.52	R.TTPSYVAFTDTER.L	[37-49]		Not Used
	FALSE	High	[K].STAGDTHLGGEDFDNR.[MX]			1.66794e-05	0	2	16	6	395759492; 5729877	395759492 [224-239]; 5729877 [221-236]	0	1691.73	0.579	0.51	0	0	143.7	83.1	73.2	479273856	224776376	154578888	Shared	High	High	High	High	0	9.752e-09	98	25.06	K.STAGDTHLGGEDFDNR.M	[221-236]		Not Used
	FALSE	High	[K].SQIHDIVLVGGSTR.[I]			0.000132544	0	1	11	8	5729877	5729877 [329-342]	0	1481.81	1.07	1.147	0	0	93.3	99.8	107	180026304	156077612	1.30707e+08		High	High	High	High	0	2.035e-06	59	26.58	K.SQIHDIVLVGGSTR.I	[329-342]		Used
	FALSE	High	[K].FELTGIPPAPR.[G]			0.00319887	0	1	8	5	5729877	5729877 [459-469]	0	1197.66	1.215	0.946	0	0	94.9	115.3	89.8	248085096	2.4418e+08	148478320		High	High	High	High	0	5.626e-05	59	29.91	K.FELTGIPPAPR.G	[459-469]		Used
	FALSE	High	[RK].FEELNADLFR.[G]			0.014302	0	2	19	3	395759492; 5729877	395759492 [305-314]; 5729877 [302-311]	0	1253.62	1.693	1.565	0	0	70.4	119.3	110.3	1.18123e+08	1.62096e+08	117016184	Shared	High	High	High	High	0	0.0006674	66	31	R.FEELNADLFR.G	[302-311]		Not Used
	FALSE	High	[K].DNNLLGKFELTGIPPAPR.[G]			0.000204444	0	1	8	4	5729877	5729877 [452-469]	1	1952.06	1.518	0.754	0	0	91.7	139.2	69.1	64762411	79667202	3.08917e+07		High	High	High	High	0	6.036e-07	82	31.62	K.DNNLLGKFELTGIPPAPR.G	[452-469]		Used
	FALSE	High	[K].DNNLLGK.[F]			0.181822	0	1	16	10	5729877	5729877 [452-458]	0	773.415	0.478	0.336	0	0	165.3	79.1	55.6	276562995	1.07158e+08	58873694		High	High	High	High	0.005862	0.2422	37	22.19	K.DNNLLGK.F	[452-458]		Used
	FALSE	High	[R].ARFEELNADLFR.[G]			0.000602172	0	2	18	6	395759492; 5729877	395759492 [303-314]; 5729877 [300-311]	1	1480.75	1.016	1.118	0	0	95.7	97.3	107	316575352	260766088	224078440	Shared	High	High	High	High	0	3.577e-06	77	29.99	R.ARFEELNADLFR.G	[300-311]		Not Used
	FALSE	High	[R].LIGDAAK.[N]			0.290349	0.00926593	5	60	14	254540166; 395759492; 5729877; 167466173; 119623932	254540166 [76-82]; 395759492 [51-57]; 5729877 [50-56]; 167466173 [50-56]; 119623932 [116-122]	0	687.404	0.331	0.173	0	0	199.4	66.1	34.6	757468720	2.03393e+08	8.30739e+07	Shared	High	High	High	High	0.001301	0.1401	41	17.98	R.LIGDAAK.N	[50-56]		Not Used
	FALSE	High	[R].NTTIPTK.[KQ]			0.288824	0.00926593	1	24	8	5729877	5729877 [417-423]	0	774.436	0.185	0.01	0		253.2	46.8		318765132	47740036			High	High	Not Found	High	0.000942	0.108	55	17.46	R.NTTIPTK.Q	[417-423]		Used
FALSE	High	Master Protein	574584803	tubulin beta-4A chain isoform 1 [Homo sapiens]	0	106.141	40	16	69	6	1	495	54.4	5.02	2316	16	cell organization and biogenesis;regulation of biological process	cytoskeleton;cytosol;nucleus	catalytic activity;metal ion binding;nucleotide binding;protein binding;structural molecule activity	Pf00091, Pf03953, Pf10644	10382	TUBB4A	19	Parkin-Ubiquitin Proteasomal System pathway; Pathogenic Escherichia coli infection			1.123	1.197	40.8	34.35	93.9	92.1	114	4.0338e+08	320646926	310037936	High	High	High
	Checked	Confidence	Annotated Sequence	Modifications	Modifications in Master Proteins	Qvality PEP	Qvality q-value	# Protein Groups	# Proteins	# PSMs	Master Protein Accessions	Positions in Master Proteins	# Missed Cleavages	Theo. MH+ [Da]	Abundance Ratio: (F2) / (F1)	Abundance Ratio: (F3) / (F1)	Abundance Ratio Variability [%]: (F2) / (F1)	Abundance Ratio Variability [%]: (F3) / (F1)	Abundances (Grouped): F1	Abundances (Grouped): F2	Abundances (Grouped): F3	Abundance: F1: Sample	Abundance: F2: Sample	Abundance: F3: Sample	Quan Info	Found in Sample: [S1] F1: Sample	Found in Sample: [S2] F2: Sample	Found in Sample: [S3] F3: Sample	Confidence (by Search Engine): Mascot	Percolator q-Value (by Search Engine): Mascot	Percolator PEP (by Search Engine): Mascot	Ions Score (by Search Engine): Mascot	Top Apex RT [min]	Sequence in Protein	Positions in Protein	Peptide Group Modifications in Protein	Quan Usage
	FALSE	High	[K].NSSYFVEWIPNNVK.[TV]			0.00103015	0	3	63	4	698443365; 574584803; 189069169	698443365 [105-118]; 574584803 [388-401]; 189069169 [337-350]	0	1696.83	1.274	0.777	0	0	98.4	125.3	76.4	139443344	143920298	68526992	Shared	High	High	High	High	0	8.672e-06	44	31.64	K.NSSYFVEWIPNNVK.T	[388-401]		Not Used
	FALSE	High	[R].ISEQFTAMFR.[R]			0.0222092	0	3	54	3	698443365; 574584803; 189069169	698443365 [149-158]; 574584803 [432-441]; 189069169 [381-390]	0	1229.6	0.996	0.01	0		150.3	149.7		46412504	37459644		Shared	High	High	High	High	0	0.001384	64	30.65	R.ISEQFTAMFR.R	[432-441]		Not Used
	FALSE	High	[R].IMNTFSVVPSPK.[V]	1xOxidation [M2]		0.147703	0	1	36	5	574584803	574584803 [214-225]	0	1335.7	1.225	0.358	0	0	116.1	142.3	41.5	74970864	74442112	16968406	Excluded Modification	High	High	High	High	0	0.03343	21	28.01	R.IMNTFSVVPSPK.V	[214-225]		Not Used
	FALSE	High	[K].MAATFIGNSTAIQELFKR.[I]			3.3095e-06	0	1	7	3	574584803	574584803 [414-431]	1	1998.05	1.123	1.197	0	0	90.3	101.5	108.2	28894156	26298506	21895616		High	High	High	High	0	4.422e-09	131	31.98	K.MAATFIGNSTAIQELFKR.I	[414-431]		Used
	FALSE	High	[K].MAATFIGNSTAIQELFK.[R]	1xOxidation [M1]		0.000142025	0	1	7	2	574584803	574584803 [414-430]	0	1857.94		100					300			15521015	Excluded Modification	Peak Found	High	High	High	0	5.657e-07	82	32.29	K.MAATFIGNSTAIQELFK.R	[414-430]		Not Used
	FALSE	High	[K].MAATFIGNSTAIQELFK.[R]			4.97535e-05	0	1	7	6	574584803	574584803 [414-430]	0	1841.95	1.432	1.75	0	0	71.7	102.7	125.5	1.33518e+08	154962552	147845776		High	High	High	High	0	1.601e-07	104	32.84	K.MAATFIGNSTAIQELFK.R	[414-430]		Used
	FALSE	High	[R].SGPFGQIFRPDNFVFGQSGAGNNWAK.[G]			9.96548e-06	0	2	35	3	574584803; 189069169	574584803 [129-154]; 189069169 [78-103]	0	2798.34											Shared	High	High	High	High	0	1.926e-08	59		R.SGPFGQIFRPDNFVFGQSGAGNNWAK.G	[129-154]		Not Used
	FALSE	High	[K].TAVCDIPPR.[G]	1xCarboxymethyl [C4]		0.0217978	0	3	56	7	698443365; 574584803; 189069169	698443365 [119-127]; 574584803 [402-410]; 189069169 [351-359]	0	1029.5	0.774	0.304	0	0	144.4	111.7	43.9	76850934	48196366	14796936	Shared	High	High	High	High	0	0.002795	52	25.24	K.TAVCDIPPR.G	[402-410]		Not Used
	FALSE	High	[K].EAESCDCLQGFQLTHSLGGGTGSGMGTLLISK.[IM]	2xCarboxymethyl [C5; C7]; 1xOxidation [M25]		0.00395953	0	1	36	9	574584803	574584803 [174-205]	0	3329.5	100	100				147.9	152.1		17929154	14406935	Excluded Modification	High	High	High	High	0	7.99e-05	50	31.38	K.EAESCDCLQGFQLTHSLGGGTGSGMGTLLISK.I	[174-205]		Not Used
	FALSE	High	[R].FPGQLNADLR.[K]			0.0167723	0	3	80	5	698443365; 574584803; 189069169	698443365 [10-19]; 574584803 [293-302]; 189069169 [242-251]	0	1130.6	1.293	0.73	0	0	99.2	128.4	72.4	130101512	136363136	60070716	Shared	High	High	High	High	0	0.002237	57	28.39	R.FPGQLNADLR.K	[293-302]		Not Used
	FALSE	High	[R].EIVHIQAGQCGNQIGAK.[FVAH]	1xCarboxymethyl [C10]		5.33125e-05	0	2	38	8	574584803; 189069169	574584803 [54-70]; 189069169 [3-19]	0	1823.91	1.348	0.424	0	0	108.2	145.9	45.9	210645516	230065984	56505583	Shared	Peak Found	High	High	High	0	1.875e-07	72	26.54	R.EIVHLQAGQCGNQIGAK.F	[54-70]		Not Used
	FALSE	High	[R].ALTVPELTQQMFDAK.[N]			0.00117166	0	1	24	4	574584803	574584803 [334-348]	0	1691.87	0.714	0.92	0	0	113.9	81.3	104.8	240968030	139385868	140296544		High	High	High	High	0	1.075e-05	65	32.14	R.ALTVPELTQQMFDAK.N	[334-348]		Used
	FALSE	High	[R].KLAVNMVPFPR.[LV]			0.172691	0	3	76	2	698443365; 574584803; 189069169	698443365 [20-30]; 574584803 [303-313]; 189069169 [252-262]	1	1271.73	1.045	0.01	0		146.7	153.3		19391760	16423726		Shared	High	High	Not Found	High	0.0001922	0.07014	35	29.09	R.KLAVNMVPFPR.L	[303-313]		Not Used
	FALSE	High	[R].KEAESCDCLQGFQLTHSLGGGTGSGMGTLLISK.[IM]	2xCarboxymethyl [C6; C8]		0.00244998	0	1	35	3	574584803	574584803 [173-205]	1	3441.6											No Quan Values	High	Not Found	Not Found	High	0	3.615e-05	75		R.KEAESCDCLQGFQLTHSLGGGTGSGMGTLLISK.I	[173-205]		Not Used
	FALSE	High	[K].LAVNMVPFPR.[LV]			0.0126602	0	3	76	5	698443365; 574584803; 189069169	698443365 [21-30]; 574584803 [304-313]; 189069169 [253-262]	0	1143.63	1.177	1.202	0	0	88.8	104.5	106.7	1.18665e+08	1.13137e+08	9.02485e+07	Shared	High	High	High	High	0	0.001328	56	30.6	K.LAVNMVPFPR.L	[304-313]		Not Used
	FALSE	High	[R].LHFFMPGFAPLTSR.[G]	1xOxidation [M5]		0.0011462	0	3	61	1	698443365; 574584803; 189069169	698443365 [31-44]; 574584803 [314-327]; 189069169 [263-276]	0	1636.83	2.18	0.01	0		94.3	205.7		15348058	27114428		Excluded Modification	Peak Found	High	Not Found	High	0	1.032e-05	37	30.9	R.LHFFMPGFAPLTSR.G	[314-327]		Not Used
	FALSE	High	[R].LHFFMPGFAPLTSR.[G]			0.00104317	0	3	61	7	698443365; 574584803; 189069169	698443365 [31-44]; 574584803 [314-327]; 189069169 [263-276]	0	1620.84	1.044	1.764	0	0	78.8	82.2	139	158940384	134426864	177472776	Shared	High	High	High	High	0	8.876e-06	61	31.98	R.LHFFMPGFAPLTSR.G	[314-327]		Not Used
	FALSE	High	[KR].NMMAACDPR.[H]	1xCarboxymethyl [C6]		0.249245	0.00383315	3	72	2	698443365; 574584803; 189069169	698443365 [66-74]; 574584803 [349-357]; 189069169 [298-306]	0	1066.41	0.25	0.22	0	0	204	51.1	44.9	70217720	14245718	9784080	Shared	Peak Found	High	High	High	0.000942	0.1124	26	24.63	K.NMMAACDPR.H	[349-357]		Not Used
	FALSE	High	[KR].NMMAACDPR.[H]	1xCarboxymethyl [C6]; 1xOxidation [M2]		0.256101	0.00383315	3	72	2	698443365; 574584803; 189069169	698443365 [66-74]; 574584803 [349-357]; 189069169 [298-306]	0	1082.41	1.348	1.16	0	0	85.5	115.3	99.2	9012263	9847372	6.61311e+06	Excluded Modification	Peak Found	High	High	High	0.0003815	0.08723	21	24.63	K.NMMAACDPR.H	[349-357]		Not Used
FALSE	High	Master Protein	189069169	unnamed protein product [Homo sapiens]	0	101.989	40	15	63	5	1	445	49.9	4.89	2148	15	cell organization and biogenesis	cytoplasm;cytoskeleton;nucleus	catalytic activity;nucleotide binding;protein binding;structural molecule activity	Pf00091, Pf03953, Pf10644	7280	TUBB2A	6	Parkin-Ubiquitin Proteasomal System pathway; Pathogenic Escherichia coli infection			1.204	1.034	4.25	49.87	83.8	102	114.2	547153740	539295299	4.71691e+08	High	High	High
	Checked	Confidence	Annotated Sequence	Modifications	Modifications in Master Proteins	Qvality PEP	Qvality q-value	# Protein Groups	# Proteins	# PSMs	Master Protein Accessions	Positions in Master Proteins	# Missed Cleavages	Theo. MH+ [Da]	Abundance Ratio: (F2) / (F1)	Abundance Ratio: (F3) / (F1)	Abundance Ratio Variability [%]: (F2) / (F1)	Abundance Ratio Variability [%]: (F3) / (F1)	Abundances (Grouped): F1	Abundances (Grouped): F2	Abundances (Grouped): F3	Abundance: F1: Sample	Abundance: F2: Sample	Abundance: F3: Sample	Quan Info	Found in Sample: [S1] F1: Sample	Found in Sample: [S2] F2: Sample	Found in Sample: [S3] F3: Sample	Confidence (by Search Engine): Mascot	Percolator q-Value (by Search Engine): Mascot	Percolator PEP (by Search Engine): Mascot	Ions Score (by Search Engine): Mascot	Top Apex RT [min]	Sequence in Protein	Positions in Protein	Peptide Group Modifications in Protein	Quan Usage
	FALSE	High	[K].MSATFIGNSTAIQELFK.[R]			0.00014158	0	1	18	1	189069169	189069169 [363-379]	0	1857.94											No Quan Values	Peak Found	High	Peak Found	High	0	3.293e-07	64	32.29	K.MSATFIGNSTAIQELFK.R	[363-379]		Not Used
	FALSE	High	[K].NSSYFVEWIPNNVK.[TV]			0.00103015	0	3	63	4	698443365; 574584803; 189069169	698443365 [105-118]; 574584803 [388-401]; 189069169 [337-350]	0	1696.83	1.274	0.777	0	0	98.4	125.3	76.4	139443344	143920298	68526992	Shared	High	High	High	High	0	8.672e-06	44	31.64	K.NSSYFVEWIPNNVK.T	[337-350]		Not Used
	FALSE	High	[R].ISEQFTAMFR.[R]			0.0222092	0	3	54	3	698443365; 574584803; 189069169	698443365 [149-158]; 574584803 [432-441]; 189069169 [381-390]	0	1229.6	0.996	0.01	0		150.3	149.7		46412504	37459644		Shared	High	High	High	High	0	0.001384	64	30.65	R.ISEQFTAMFR.R	[381-390]		Not Used
	FALSE	High	[R].YLTVAAIFR.[G]			0.0632076	0	1	12	4	189069169	189069169 [310-318]	0	1053.61	1.214	1.067	0	0	91.4	111	97.6	93915688	92355392	6.34218e+07		High	High	High	High	0	0.01392	50	31.29	R.YLTVAAIFR.G	[310-318]		Used
	FALSE	High	[R].SGPFGQIFRPDNFVFGQSGAGNNWAK.[G]			9.96548e-06	0	2	35	3	574584803; 189069169	574584803 [129-154]; 189069169 [78-103]	0	2798.34											Shared	High	High	High	High	0	1.926e-08	59		R.SGPFGQIFRPDNFVFGQSGAGNNWAK.G	[78-103]		Not Used
	FALSE	High	[K].TAVCDIPPR.[G]	1xCarboxymethyl [C4]		0.0217978	0	3	56	7	698443365; 574584803; 189069169	698443365 [119-127]; 574584803 [402-410]; 189069169 [351-359]	0	1029.5	0.774	0.304	0	0	144.4	111.7	43.9	76850934	48196366	14796936	Shared	High	High	High	High	0	0.002795	52	25.24	K.TAVCDIPPR.G	[351-359]		Not Used
	FALSE	High	[R].FPGQLNADLR.[K]			0.0167723	0	3	80	5	698443365; 574584803; 189069169	698443365 [10-19]; 574584803 [293-302]; 189069169 [242-251]	0	1130.6	1.293	0.73	0	0	99.2	128.4	72.4	130101512	136363136	60070716	Shared	High	High	High	High	0	0.002237	57	28.39	R.FPGQLNADLR.K	[242-251]		Not Used
	FALSE	High	[R].EIVHIQAGQCGNQIGAK.[FVAH]	1xCarboxymethyl [C10]		5.33125e-05	0	2	38	8	574584803; 189069169	574584803 [54-70]; 189069169 [3-19]	0	1823.91	1.348	0.424	0	0	108.2	145.9	45.9	210645516	230065984	56505583	Shared	Peak Found	High	High	High	0	1.875e-07	72	26.54	R.EIVHIQAGQCGNQIGAK.F	[3-19]		Not Used
	FALSE	High	[R].AILVDLEPGTMDSVR.[S]			0.00036207	0	1	27	3	189069169	189069169 [63-77]	0	1615.84	1.194	1.003	0	0	93.9	112	94.1	161441008	156154800	1.02424e+08		High	High	High	High	0	2.336e-06	89	30.83	R.AILVDLEPGTMDSVR.S	[63-77]		Used
	FALSE	High	[R].KLAVNMVPFPR.[LV]			0.172691	0	3	76	2	698443365; 574584803; 189069169	698443365 [20-30]; 574584803 [303-313]; 189069169 [252-262]	1	1271.73	1.045	0.01	0		146.7	153.3		19391760	16423726		Shared	High	High	Not Found	High	0.0001922	0.07014	35	29.09	R.KLAVNMVPFPR.L	[252-262]		Not Used
	FALSE	High	[K].LAVNMVPFPR.[LV]			0.0126602	0	3	76	5	698443365; 574584803; 189069169	698443365 [21-30]; 574584803 [304-313]; 189069169 [253-262]	0	1143.63	1.177	1.202	0	0	88.8	104.5	106.7	1.18665e+08	1.13137e+08	9.02485e+07	Shared	High	High	High	High	0	0.001328	56	30.6	K.LAVNMVPFPR.L	[253-262]		Not Used
	FALSE	High	[R].LHFFMPGFAPLTSR.[G]	1xOxidation [M5]		0.0011462	0	3	61	1	698443365; 574584803; 189069169	698443365 [31-44]; 574584803 [314-327]; 189069169 [263-276]	0	1636.83	2.18	0.01	0		94.3	205.7		15348058	27114428		Excluded Modification	Peak Found	High	Not Found	High	0	1.032e-05	37	30.9	R.LHFFMPGFAPLTSR.G	[263-276]		Not Used
	FALSE	High	[R].LHFFMPGFAPLTSR.[G]			0.00104317	0	3	61	7	698443365; 574584803; 189069169	698443365 [31-44]; 574584803 [314-327]; 189069169 [263-276]	0	1620.84	1.044	1.764	0	0	78.8	82.2	139	158940384	134426864	177472776	Shared	High	High	High	High	0	8.876e-06	61	31.98	R.LHFFMPGFAPLTSR.G	[263-276]		Not Used
	FALSE	High	[K-].GHYTEGAELVDSVLDVVRK.[E]			0.00123978	0	1	37	4	189069169	189069169 [104-122]	1	2087.08	1.025	0.371	0	0	125.2	128.3	46.5	40354120	33527003	9482255		High	High	High	High	0	0.000108	54	31.69	K.GHYTEGAELVDSVLDVVRK.E	[104-122]		Used
	FALSE	High	[K-].GHYTEGAELVDSVLDVVR.[K]			2.79484e-07	0	1	37	6	189069169	189069169 [104-121]	0	1958.98	1.263	1.862	0	0	72.7	91.8	135.5	251442924	257258104	2.96363e+08		High	High	High	High	0	2.086e-11	114	32.49	K.GHYTEGAELVDSVLDVVR.K	[104-121]		Used
	FALSE	High	[KR].NMMAACDPR.[H]	1xCarboxymethyl [C6]		0.249245	0.00383315	3	72	2	698443365; 574584803; 189069169	698443365 [66-74]; 574584803 [349-357]; 189069169 [298-306]	0	1066.41	0.25	0.22	0	0	204	51.1	44.9	70217720	14245718	9784080	Shared	Peak Found	High	High	High	0.000942	0.1124	26	24.63	K.NMMAACDPR.H	[298-306]		Not Used
	FALSE	High	[KR].NMMAACDPR.[H]	1xCarboxymethyl [C6]; 1xOxidation [M2]		0.256101	0.00383315	3	72	2	698443365; 574584803; 189069169	698443365 [66-74]; 574584803 [349-357]; 189069169 [298-306]	0	1082.41	1.348	1.16	0	0	85.5	115.3	99.2	9012263	9847372	6.61311e+06	Excluded Modification	Peak Found	High	High	High	0.0003815	0.08723	21	24.63	K.NMMAACDPR.H	[298-306]		Not Used
FALSE	High	Master Protein	395759492	Chain A, Crystal Structure Of A Heat Shock 70kda Protein 2 (hspa2) From Homo Sapiens At 1.80 A Resolution	0	100.864	35	13	82	4	1	387	42.1	7.47	2751	13	cell organization and biogenesis			Pf00012, Pf06723							1.448	1.181	37.49	40.68	100.2	103	96.8	4.51844e+08	3.76547e+08	2.76325e+08	High	High	High
	Checked	Confidence	Annotated Sequence	Modifications	Modifications in Master Proteins	Qvality PEP	Qvality q-value	# Protein Groups	# Proteins	# PSMs	Master Protein Accessions	Positions in Master Proteins	# Missed Cleavages	Theo. MH+ [Da]	Abundance Ratio: (F2) / (F1)	Abundance Ratio: (F3) / (F1)	Abundance Ratio Variability [%]: (F2) / (F1)	Abundance Ratio Variability [%]: (F3) / (F1)	Abundances (Grouped): F1	Abundances (Grouped): F2	Abundances (Grouped): F3	Abundance: F1: Sample	Abundance: F2: Sample	Abundance: F3: Sample	Quan Info	Found in Sample: [S1] F1: Sample	Found in Sample: [S2] F2: Sample	Found in Sample: [S3] F3: Sample	Confidence (by Search Engine): Mascot	Percolator q-Value (by Search Engine): Mascot	Percolator PEP (by Search Engine): Mascot	Ions Score (by Search Engine): Mascot	Top Apex RT [min]	Sequence in Protein	Positions in Protein	Peptide Group Modifications in Protein	Quan Usage
	FALSE	High	[RK].NVLIFDLGGGTFDVSILTIEDGIFEVK.[S]			0.000189007	0	2	17	12	395759492; 5729877	395759492 [197-223]; 5729877 [194-220]	0	2911.53	4.056	4.659	0	0	30.9	125.2	143.9	2.66769e+06	8.76745e+06	7.86493e+06	Shared	High	High	High	High	0	4.763e-06	52	35.67	K.NVLIFDLGGGTFDVSILTIEDGIFEVK.S	[197-223]		Not Used
	FALSE	High	[R].IINEPTAAAIAYGLDKK.[VG]			3.65729e-05	0	2	17	6	395759492; 5729877	395759492 [173-189]; 5729877 [172-188]	1	1787.99	1.422	0.731	0	0	95.1	135.3	69.5	180185274	207702086	83343000	Shared	High	High	High	High	0	1.074e-06	74	29.8	R.IINEPTAAAIAYGLDKK.G	[173-189]		Not Used
	FALSE	High	[R].IINEPTAAAIAYGLDK.[RGK]			2.47762e-05	0	4	38	5	254540166; 395759492; 5729877; 119623932	254540166 [199-214]; 395759492 [173-188]; 5729877 [172-187]; 119623932 [238-253]	0	1659.9	1.405	0.638	0	0	98.6	138.5	62.9	140870925	160342308	56864344	Shared	High	High	High	High	0	1.646e-07	94	30.81	R.IINEPTAAAIAYGLDK.K	[173-188]		Not Used
	FALSE	High	[RK].VEIIANDQGNR.[IT-]			0.0020231	0	6	74	16	254540166; 395759492; 5729877; 167466173; 189053456; 119623932	254540166 [51-61]; 395759492 [27-37]; 5729877 [26-36]; 167466173 [26-36]; 189053456 [28-38]; 119623932 [92-102]	0	1228.63	0.354	0.298	0	0	181.6	64.3	54.1	370640058	106337428	69951744	Shared	High	High	High	High	0	2.644e-05	59	23.87	K.VEIIANDQGNR.T	[27-37]		Not Used
	FALSE	High	[R].TTPSYVAFTDTER.[L]			0.000172554	0	5	62	5	395759492; 5729877; 167466173; 189053456; 119623932	395759492 [38-50]; 5729877 [37-49]; 167466173 [37-49]; 189053456 [39-51]; 119623932 [103-115]	0	1487.7	0.935	0.805	0	0	109.5	102.3	88.1	293389676	222207280	149443184	Shared	High	High	High	High	0	1.288e-05	90	28.52	R.TTPSYVAFTDTER.L	[38-50]		Not Used
	FALSE	High	[K].STAGDTHLGGEDFDNR.[MX]			1.66794e-05	0	2	16	6	395759492; 5729877	395759492 [224-239]; 5729877 [221-236]	0	1691.73	0.579	0.51	0	0	143.7	83.1	73.2	479273856	224776376	154578888	Shared	High	High	High	High	0	9.752e-09	98	25.06	K.STAGDTHLGGEDFDNR.X	[224-239]		Not Used
	FALSE	High	[RK].FEELNADLFR.[G]			0.014302	0	2	19	3	395759492; 5729877	395759492 [305-314]; 5729877 [302-311]	0	1253.62	1.693	1.565	0	0	70.4	119.3	110.3	1.18123e+08	1.62096e+08	117016184	Shared	High	High	High	High	0	0.0006674	66	31	R.FEELNADLFR.G	[305-314]		Not Used
	FALSE	High	[K].FEDATVQSDMK.[H]			0.203641	0	1	8	6	395759492	395759492	0	1270.56	1.827	1.771	0	0	65.3	119.2	115.6	4922583	7286506	5.51652e+06		Peak Found	High	High	High	0	0.05837	26	26.21				Used
	FALSE	High	[R].ARFEELNADLFR.[G]			0.000602172	0	2	18	6	395759492; 5729877	395759492 [303-314]; 5729877 [300-311]	1	1480.75	1.016	1.118	0	0	95.7	97.3	107	316575352	260766088	224078440	Shared	High	High	High	High	0	3.577e-06	77	29.99	R.ARFEELNADLFR.G	[303-314]		Not Used
	FALSE	High	[R].KFEDATVQSDMK.[H]			0.0243092	0	1	8	8	395759492	395759492	1	1398.66	1.802	1.239	0	0	74.2	133.8	92	20083586	2.93357e+07	15750643		High	High	High	High	0	0.001607	36	24.46				Used
	FALSE	High	[R].KFEDATVQSDXK.[H]			0.0191218	0	1	1	4	395759492	395759492 [78-89]	1	1382.64	0.416	0.376	0	0	167.4	69.6	63	103255088	34781892	24591992		High	High	High	High	0	0.008812	73	24.46	R.KFEDATVQSDXK.H	[78-89]		Used
	FALSE	High	[R].GPAIGIDLGTTYSCVGVFQHGK.[V]	1xCarboxymethyl [C14]		1.86174e-05	0	1	8	6	395759492	395759492 [5-26]	0	2278.12	1.164	1.125	0	0	91.2	106.1	102.7	3.23583e+08	3.05143e+08	2.30466e+08		High	High	High	High	0	2.123e-07	104	30.85	R.GPAIGIDLGTTYSCVGVFQHGK.V	[5-26]		Used
	FALSE	High	[R].LIGDAAK.[N]			0.290349	0.00926593	5	60	14	254540166; 395759492; 5729877; 167466173; 119623932	254540166 [76-82]; 395759492 [51-57]; 5729877 [50-56]; 167466173 [50-56]; 119623932 [116-122]	0	687.404	0.331	0.173	0	0	199.4	66.1	34.6	757468720	2.03393e+08	8.30739e+07	Shared	High	High	High	High	0.001301	0.1401	41	17.98	R.LIGDAAK.N	[51-57]		Not Used
FALSE	High	Master Protein	254540166	78 kDa glucose-regulated protein precursor [Mus musculus]	0	89.34	18	13	77	10	1	655	72.4	5.16	2182	13	cell communication;cell death;cell differentiation;cell organization and biogenesis;metabolic process;regulation of biological process;response to stimulus;transport	cell surface;cytoplasm;endoplasmic reticulum;extracellular;membrane;mitochondrion;nucleus;organelle lumen	catalytic activity;nucleotide binding;protein binding	Pf00012, Pf01968, Pf06723	14828	Hspa5	2	MAPK signaling pathway	ENSMUSG00000026864.13	Thyroid hormone synthesis; Prion diseases; Antigen processing and presentation; Protein processing in endoplasmic reticulum; Protein export	0.757	0.548	23.61	20.76	121.3	96.4	82.3	7.90214e+08	5.08857e+08	3.39321e+08	High	High	High
	Checked	Confidence	Annotated Sequence	Modifications	Modifications in Master Proteins	Qvality PEP	Qvality q-value	# Protein Groups	# Proteins	# PSMs	Master Protein Accessions	Positions in Master Proteins	# Missed Cleavages	Theo. MH+ [Da]	Abundance Ratio: (F2) / (F1)	Abundance Ratio: (F3) / (F1)	Abundance Ratio Variability [%]: (F2) / (F1)	Abundance Ratio Variability [%]: (F3) / (F1)	Abundances (Grouped): F1	Abundances (Grouped): F2	Abundances (Grouped): F3	Abundance: F1: Sample	Abundance: F2: Sample	Abundance: F3: Sample	Quan Info	Found in Sample: [S1] F1: Sample	Found in Sample: [S2] F2: Sample	Found in Sample: [S3] F3: Sample	Confidence (by Search Engine): Mascot	Percolator q-Value (by Search Engine): Mascot	Percolator PEP (by Search Engine): Mascot	Ions Score (by Search Engine): Mascot	Top Apex RT [min]	Sequence in Protein	Positions in Protein	Peptide Group Modifications in Protein	Quan Usage
	FALSE	High	[R].NELESYAYSLK.[N]			0.010012	0	1	8	3	254540166	254540166 [564-574]	0	1316.64	0.957	1.562	0	0	85.3	81.6	133.2	67550712	52361888	66768728		High	High	High	High	0	0.0003694	46	29.11	R.NELESYAYSLK.N	[564-574]		Used
	FALSE	High	[K].MKETAEAYLGK.[K]	1xOxidation [M1]		0.00305181	0	1	9	8	254540166	254540166 [154-164]	1	1256.62	1.301	0.375	0	0	112.1	145.9	42	38143089	40227970	9.04614e+06	Excluded Modification	High	High	High	High	0	5.186e-05	67	24.17	K.MKETAEAYLGK.K	[154-164]		Not Used
	FALSE	High	[R].IINEPTAAAIAYGLDK.[RGK]			2.47762e-05	0	4	38	5	254540166; 395759492; 5729877; 119623932	254540166 [199-214]; 395759492 [173-188]; 5729877 [172-187]; 119623932 [238-253]	0	1659.9	1.405	0.638	0	0	98.6	138.5	62.9	140870925	160342308	56864344	Shared	High	High	High	High	0	1.646e-07	94	30.81	R.IINEPTAAAIAYGLDK.R	[199-214]		Not Used
	FALSE	High	[K].MKETAEAYLGK.[K]			0.00970347	0	1	9	6	254540166	254540166 [154-164]	1	1240.62	0.467	0.28	0	0	171.7	80.2	48.1	173626240	65725005	30806667		High	High	High	High	0	0.0003502	67	24.17	K.MKETAEAYLGK.K	[154-164]		Used
	FALSE	High	[R].VMEHFIK.[L]			0.187609	0	1	10	3	254540166	254540166 [263-269]	0	903.476	0.482	0.306	0	0	167.8	80.9	51.3	47081176	1.83828e+07	9107329		High	High	High	High	0.000942	0.105	8	23.52	R.VMEHFIK.L	[263-269]		Used
	FALSE	High	[RK].VEIIANDQGNR.[IT-]			0.0020231	0	6	74	16	254540166; 395759492; 5729877; 167466173; 189053456; 119623932	254540166 [51-61]; 395759492 [27-37]; 5729877 [26-36]; 167466173 [26-36]; 189053456 [28-38]; 119623932 [92-102]	0	1228.63	0.354	0.298	0	0	181.6	64.3	54.1	370640058	106337428	69951744	Shared	High	High	High	High	0	2.644e-05	59	23.87	R.VEIIANDQGNR.I	[51-61]		Not Used
	FALSE	High	[K].VTHAVVTVPAYFNDAQR.[Q]			0.000116165	0	1	9	4	254540166	254540166 [166-182]	0	1887.97	0.847	1.258	0	0	96.6	81.9	121.5	77257072	53049160	61499161		High	High	High	High	0	2.38e-07	64	28.86	K.VTHAVVTVPAYFNDAQR.Q	[166-182]		Used
	FALSE	High	[K].EFFNGKEPSR.[G]			0.022699	0	1	9	4	254540166	254540166 [378-387]	1	1210.59	0.757	0.651	0	0	124.6	94.3	81.1	39793164	2.44139e+07	1.64013e+07		High	High	High	High	0	0.003152	44	23.45	K.EFFNGKEPSR.G	[378-387]		Used
	FALSE	High	[K].FEELNMDLFR.[S]			0.00496261	0	1	9	1	254540166	254540166 [328-337]	0	1313.62	100					300			2205576			Not Found	High	Not Found	High	0	0.0001162	73	32.22	K.FEELNMDLFR.S	[328-337]		Used
	FALSE	High	[K].ETAEAYLGKK.[V]			0.0816418	0	1	9	3	254540166	254540166 [156-165]	1	1109.58	0.666	0.01	0		180.1	119.9		11132279	6.00935e+06			High	High	High	High	0	0.01214	35	21.79	K.ETAEAYLGKK.V	[156-165]		Used
	FALSE	High	[K].ETAEAYLGK.[K]			0.045349	0	1	9	6	254540166	254540166 [156-164]	0	981.489	0.547	0.462	0	0	149.4	81.7	69	1.79486e+08	7.95291e+07	52441924		High	High	High	High	0	0.004529	62	24.77	K.ETAEAYLGK.K	[156-164]		Used
	FALSE	High	[R].AKFEELNMDLFR.[S]			0.000788852	0	1	9	6	254540166	254540166 [326-337]	1	1512.75	1.418	0.454	0	0	104.4	148.1	47.5	124611700	143204484	35835200		High	High	High	High	0	5.594e-06	79	30.92	R.AKFEELNMDLFR.S	[326-337]		Used
	FALSE	High	[R].IEIESFFEGEDFSETLTR.[A]			7.75148e-06	0	1	1	6	254540166	254540166 [308-325]	0	2149	1.133	1.507	0	0	82.4	93.4	124.2	69675759	63975628	66460893		High	High	High	High	0	2.356e-07	120	33.1	R.IEIESFFEGEDFSETLTR.A	[308-325]		Used
	FALSE	High	[R].LIGDAAK.[N]			0.290349	0.00926593	5	60	14	254540166; 395759492; 5729877; 167466173; 119623932	254540166 [76-82]; 395759492 [51-57]; 5729877 [50-56]; 167466173 [50-56]; 119623932 [116-122]	0	687.404	0.331	0.173	0	0	199.4	66.1	34.6	757468720	2.03393e+08	8.30739e+07	Shared	High	High	High	High	0.001301	0.1401	41	17.98	R.LIGDAAK.N	[76-82]		Not Used
FALSE	High	Master Protein	119623932	heat shock 70kDa protein 1-like [Homo sapiens]	0	73.303	17	12	82	3	1	705	77.5	7.66	1726	12	cell organization and biogenesis;metabolic process;regulation of biological process;response to stimulus	cytosol;organelle lumen	nucleotide binding;protein binding	Pf00012, Pf06723	3305	HSPA1L	6	Parkin-Ubiquitin Proteasomal System pathway			0.917	0.876	7.77	47.35	99.9	101.1	99	254931532	209081776	159968383	High	High	High
	Checked	Confidence	Annotated Sequence	Modifications	Modifications in Master Proteins	Qvality PEP	Qvality q-value	# Protein Groups	# Proteins	# PSMs	Master Protein Accessions	Positions in Master Proteins	# Missed Cleavages	Theo. MH+ [Da]	Abundance Ratio: (F2) / (F1)	Abundance Ratio: (F3) / (F1)	Abundance Ratio Variability [%]: (F2) / (F1)	Abundance Ratio Variability [%]: (F3) / (F1)	Abundances (Grouped): F1	Abundances (Grouped): F2	Abundances (Grouped): F3	Abundance: F1: Sample	Abundance: F2: Sample	Abundance: F3: Sample	Quan Info	Found in Sample: [S1] F1: Sample	Found in Sample: [S2] F2: Sample	Found in Sample: [S3] F3: Sample	Confidence (by Search Engine): Mascot	Percolator q-Value (by Search Engine): Mascot	Percolator PEP (by Search Engine): Mascot	Ions Score (by Search Engine): Mascot	Top Apex RT [min]	Sequence in Protein	Positions in Protein	Peptide Group Modifications in Protein	Quan Usage
	FALSE	High	[K].NQVAMNPQNTVFDAKR.[L]			0.0454892	0	1	11	3	119623932	119623932 [123-138]	1	1832.91	0.859	0.511	0	0	126.6	108.8	64.7	30265724	21079304	9784593		High	High	High	High	0	0.004559	42	27.24	K.NQVAMNPQNTVFDAKR.L	[123-138]		Used
	FALSE	High	[K].NQVAMNPQNTVFDAK.[R]	1xOxidation [M5]		0.0280504	0	1	11	6	119623932	119623932 [123-137]	0	1692.8	1.979	1.12	0	0	73.2	144.9	81.9	46831584	75120840	3.31854e+07	Excluded Modification	High	High	High	High	0	0.002035	50	23.78	K.NQVAMNPQNTVFDAK.R	[123-137]		Not Used
	FALSE	High	[K].NQVAMNPQNTVFDAK.[R]			0.0417197	0	1	11	3	119623932	119623932 [123-137]	0	1676.81	0.917	0.876	0	0	107.4	98.5	94.1	169527664	125925808	93939310		High	High	High	High	0	0.003945	36	28.59	K.NQVAMNPQNTVFDAK.R	[123-137]		Used
	FALSE	High	[R].LSKEEIER.[M]			0.0389747	0	2	27	6	167466173; 119623932	167466173 [510-517]; 119623932 [576-583]	1	1003.54	0.494	0.454	0	0	154	76.1	70	336424976	134728708	96747320	Shared	High	High	High	High	0.0001922	0.07121	70	19.03	R.LSKEEIER.M	[576-583]		Not Used
	FALSE	High	[R].IINEPTAAAIAYGLDK.[RGK]			2.47762e-05	0	4	38	5	254540166; 395759492; 5729877; 119623932	254540166 [199-214]; 395759492 [173-188]; 5729877 [172-187]; 119623932 [238-253]	0	1659.9	1.405	0.638	0	0	98.6	138.5	62.9	140870925	160342308	56864344	Shared	High	High	High	High	0	1.646e-07	94	30.81	R.IINEPTAAAIAYGLDK.G	[238-253]		Not Used
	FALSE	High	[K].ITITNDKGR.[L]			0.00687532	0	4	48	8	5729877; 167466173; 189053456; 119623932	5729877 [501-509]; 167466173 [501-509]; 189053456 [503-511]; 119623932 [567-575]	1	1017.57	0.097	0.01	0		273.4	26.6		59539396	4.69352e+06		Shared	High	High	Not Found	High	0	0.02697	39	15.52	K.ITITNDKGR.L	[567-575]		Not Used
	FALSE	High	[K].ITITNDK.[G]			0.140132	0	4	48	8	5729877; 167466173; 189053456; 119623932	5729877 [501-507]; 167466173 [501-507]; 189053456 [503-509]; 119623932 [567-573]	0	804.446	0.807	0.25	0	0	145.9	117.7	36.5	315439924	206168632	49883190	Shared	High	High	High	High	0.001301	0.1356	59	19.07	K.ITITNDK.G	[567-573]		Not Used
	FALSE	High	[RK].VEIIANDQGNR.[IT-]			0.0020231	0	6	74	16	254540166; 395759492; 5729877; 167466173; 189053456; 119623932	254540166 [51-61]; 395759492 [27-37]; 5729877 [26-36]; 167466173 [26-36]; 189053456 [28-38]; 119623932 [92-102]	0	1228.63	0.354	0.298	0	0	181.6	64.3	54.1	370640058	106337428	69951744	Shared	High	High	High	High	0	2.644e-05	59	23.87	K.VEIIANDQGNR.T	[92-102]		Not Used
	FALSE	High	[R].TTPSYVAFTDTER.[L]			0.000172554	0	5	62	5	395759492; 5729877; 167466173; 189053456; 119623932	395759492 [38-50]; 5729877 [37-49]; 167466173 [37-49]; 189053456 [39-51]; 119623932 [103-115]	0	1487.7	0.935	0.805	0	0	109.5	102.3	88.1	293389676	222207280	149443184	Shared	High	High	High	High	0	1.288e-05	90	28.52	R.TTPSYVAFTDTER.L	[103-115]		Not Used
	FALSE	High	[RK].FDLTGIPPAPR.[G]			0.00213398	0	1	15	3	119623932	119623932 [525-535]	0	1183.65	1.389	1.612	0	0	75	104.2	120.9	55138144	62076664	56244480		High	High	High	High	0	5.798e-05	63	30.01	R.FDLTGIPPAPR.G	[525-535]		Used
	FALSE	High	[K].AFYPEEISSMVLTK.[LM]			0.157461	0	2	30	16	167466173; 119623932	167466173 [113-126]; 119623932 [179-192]	0	1614.81	0.815	1.084	0	0	103.5	84.4	112.2	257999216	170484416	177051154	Shared	High	High	High	High	0	0.04989	12	32.18	K.AFYPEEISSMVLTK.L	[179-192]		Not Used
	FALSE	High	[K].ATAGDTHLGGEDFDNR.[LQ]			2.80045e-05	0	3	47	5	167466173; 189053456; 119623932	167466173 [221-236]; 189053456 [223-238]; 119623932 [287-302]	0	1675.73	0.352	0.208	0	0	192.2	67.7	40.1	86865006	24789388	11460599	Shared	High	High	High	High	0	4.293e-08	70	25.16	K.ATAGDTHLGGEDFDNR.L	[287-302]		Not Used
	FALSE	High	[R].LIGDAAK.[N]			0.290349	0.00926593	5	60	14	254540166; 395759492; 5729877; 167466173; 119623932	254540166 [76-82]; 395759492 [51-57]; 5729877 [50-56]; 167466173 [50-56]; 119623932 [116-122]	0	687.404	0.331	0.173	0	0	199.4	66.1	34.6	757468720	2.03393e+08	8.30739e+07	Shared	High	High	High	High	0.001301	0.1401	41	17.98	R.LIGDAAK.N	[116-122]		Not Used
FALSE	High	Master Protein	77702086	heat shock protein 60 [Homo sapiens]	0	68.585	12	6	68	1	1	575	61.2	5.87	1979	6	cell organization and biogenesis;cell proliferation;metabolic process;regulation of biological process;response to stimulus;transport	cell surface;cytoplasm;cytosol;endosome;membrane;mitochondrion;organelle lumen	catalytic activity;DNA binding;nucleotide binding;protein binding;RNA binding	Pf00118	3329	HSPD1	2	Apoptosis-related network due to altered Notch3 in ovarian cancer; Sudden Infant Death Syndrome (SIDS) Susceptibility Pathways			1.521	0.01	0		119	181		34009340	41923170		High	High	Not Found
	Checked	Confidence	Annotated Sequence	Modifications	Modifications in Master Proteins	Qvality PEP	Qvality q-value	# Protein Groups	# Proteins	# PSMs	Master Protein Accessions	Positions in Master Proteins	# Missed Cleavages	Theo. MH+ [Da]	Abundance Ratio: (F2) / (F1)	Abundance Ratio: (F3) / (F1)	Abundance Ratio Variability [%]: (F2) / (F1)	Abundance Ratio Variability [%]: (F3) / (F1)	Abundances (Grouped): F1	Abundances (Grouped): F2	Abundances (Grouped): F3	Abundance: F1: Sample	Abundance: F2: Sample	Abundance: F3: Sample	Quan Info	Found in Sample: [S1] F1: Sample	Found in Sample: [S2] F2: Sample	Found in Sample: [S3] F3: Sample	Confidence (by Search Engine): Mascot	Percolator q-Value (by Search Engine): Mascot	Percolator PEP (by Search Engine): Mascot	Ions Score (by Search Engine): Mascot	Top Apex RT [min]	Sequence in Protein	Positions in Protein	Peptide Group Modifications in Protein	Quan Usage
	FALSE	High	[K].LVQDVANNTNEEAGDGTTTATVLAR.[S]			1.54287e-06	0	1	9	3	77702086	77702086 [97-121]	0	2560.25	1.521	0.01	0		119	181		34009340	41923170			High	High	Not Found	High	0	1.689e-07	94	28.38	K.LVQDVANNTNEEAGDGTTTATVLAR.S	[97-121]		Used
	FALSE	High	[R].ALMLQGVDLLADAVAVTMGPK.[G]	2xOxidation [M3; M18]		3.489e-05	0	2	11	5	189053345; 77702086	189053345 [38-58]; 77702086 [38-58]	0	2145.13	3.182	4.854	0	0	33.2	105.6	161.2	17452789	44999015	53613010	Excluded Modification	High	High	High	High	0	2.617e-07	89	33.41	R.ALMLQGVDLLADAVAVTMGPK.G	[38-58]		Not Used
	FALSE	High	[R].ALMLQGVDLLADAVAVTMGPK.[G]	1xOxidation [M]		1.93543e-07	0	2	11	10	189053345; 77702086	189053345 [38-58]; 77702086 [38-58]	0	2129.13	1.175	2	0	0	71.9	84.4	143.7	117075749	1.11453e+08	1.48216e+08	Excluded Modification	High	High	High	High	0	6.314e-12	153	34.34	R.ALMLQGVDLLADAVAVTMGPK.G	[38-58]		Not Used
	FALSE	High	[R].ALMLQGVDLLADAVAVTMGPK.[G]			9.35337e-05	0	2	11	8	189053345; 77702086	189053345 [38-58]; 77702086 [38-58]	0	2113.14	1.796	2.679	0	0	54.8	98.4	146.8	1.14269e+08	1.66323e+08	193722759	Shared	High	High	High	High	0	2.853e-06	39	34.5	R.ALMLQGVDLLADAVAVTMGPK.G	[38-58]		Not Used
	FALSE	High	[K].APGFGDNR.[K]			0.0796849	0	2	11	17	189053345; 77702086	189053345 [302-309]; 77702086 [304-311]	0	833.39	0.509	0.26	0	0	169.7	86.3	44	480805375	1.98163e+08	78961759	Shared	High	High	High	High	0	0.03348	60	19.58	K.APGFGDNR.K	[304-311]		Not Used
	FALSE	High	[K].APGFGDNRK.[N]			0.0192414	0	2	11	14	189053345; 77702086	189053345 [302-310]; 77702086 [304-312]	1	961.485	0.136	0.01	0	0	264.1	35.8	0	5.5527e+07	6.10469e+06	4565.62	Shared	High	High	Peak Found	High	0	0.04553	36	11.84	K.APGFGDNRK.N	[304-312]		Not Used
	FALSE	High	[K].GIIDPTK.[VL]			0.211202	0	2	11	2	189053345; 77702086	189053345 [517-523]; 77702086 [519-525]	0	743.43	0.975	0.01	0		151.9	148.1		146193280	115551616		Shared	High	High	Not Found	High	0	0.06216	49	23.38	K.GIIDPTK.V	[519-525]		Not Used
	FALSE	High	[K].DGVTVAK.[S]			0.2624	0.00383315	2	13	9	189053345; 77702086	189053345 [76-82]; 77702086 [76-82]	0	689.383	0.244	0.034	0	0	234.8	57.2	8	177668384	35102568	3.81231e+06	Shared	High	High	Peak Found	High	0.003272	0.1839	46	12.55	K.DGVTVAK.S	[76-82]		Not Used
FALSE	High	Master Protein	32189394	ATP synthase subunit beta, mitochondrial precursor [Homo sapiens]	0	63.496	24	9	33	9	1	529	56.5	5.4	1475	9	cell differentiation;cell organization and biogenesis;cellular homeostasis;metabolic process;regulation of biological process;transport	cell surface;membrane;mitochondrion;nucleus;organelle lumen	catalytic activity;nucleotide binding;protein binding;transporter activity	Pf00006, Pf00306, Pf02874	506	ATP5B	12	Electron Transport Chain; Oxidative phosphorylation	ENSG00000110955.8	Huntington's disease; Alzheimer's disease; Oxidative phosphorylation; Metabolic pathways; Parkinson's disease	1.111	1.017	43.86	50.09	104.5	111.7	83.8	3.61037e+08	3.12712e+08	183305554	High	High	High
	Checked	Confidence	Annotated Sequence	Modifications	Modifications in Master Proteins	Qvality PEP	Qvality q-value	# Protein Groups	# Proteins	# PSMs	Master Protein Accessions	Positions in Master Proteins	# Missed Cleavages	Theo. MH+ [Da]	Abundance Ratio: (F2) / (F1)	Abundance Ratio: (F3) / (F1)	Abundance Ratio Variability [%]: (F2) / (F1)	Abundance Ratio Variability [%]: (F3) / (F1)	Abundances (Grouped): F1	Abundances (Grouped): F2	Abundances (Grouped): F3	Abundance: F1: Sample	Abundance: F2: Sample	Abundance: F3: Sample	Quan Info	Found in Sample: [S1] F1: Sample	Found in Sample: [S2] F2: Sample	Found in Sample: [S3] F3: Sample	Confidence (by Search Engine): Mascot	Percolator q-Value (by Search Engine): Mascot	Percolator PEP (by Search Engine): Mascot	Ions Score (by Search Engine): Mascot	Top Apex RT [min]	Sequence in Protein	Positions in Protein	Peptide Group Modifications in Protein	Quan Usage
	FALSE	High	[K].VALVYGQMNEPPGAR.[A]	1xOxidation [M8]		0.000998308	0	1	3	2	32189394	32189394 [265-279]	0	1617.81	0.993	1.035	0	0	99.1	98.4	102.5	7244953	5828992	4.74473e+06	Excluded Modification	Peak Found	High	High	High	0	8.218e-06	53	28.49	K.VALVYGQMNEPPGAR.A	[265-279]		Not Used
	FALSE	High	[K].VALVYGQMNEPPGAR.[A]			0.000300834	0	1	3	2	32189394	32189394 [265-279]	0	1601.81	0.47	0.01	0		204.1	95.9		26388122	10043692			High	High	Not Found	High	0	1.14e-06	89	28.48	K.VALVYGQMNEPPGAR.A	[265-279]		Used
	FALSE	High	[R].VALTGLTVAEYFR.[D]			0.000340029	0	1	5	3	32189394	32189394 [282-294]	0	1439.79	0.843	1.026	0	0	104.6	88.1	107.3	54198240	37017528	35193880		High	High	High	High	0	9.363e-06	87	32.15	R.VALTGLTVAEYFR.D	[282-294]		Used
	FALSE	High	[K].VVDLLAPYAK.[G]			0.0306007	0	1	4	4	32189394	32189394 [189-198]	0	1088.64	1.647	7.921	0	0	28.4	46.8	224.9	3.21337e+06	4.28916e+06	16108622		High	High	High	High	0	0.002349	56	24.68	K.VVDLLAPYAK.G	[189-198]		Used
	FALSE	High	[K].TVLIMELINNVAK.[A]			0.00159874	0	1	4	3	32189394	32189394 [213-225]	0	1457.84	1.755	1.845	0	0	65.2	114.5	120.3	18305950	26037196	21377782		High	High	High	High	0	1.79e-05	52	33.6	K.TVLIMELINNVAK.A	[213-225]		Used
	FALSE	High	[R].TIAMDGTEGLVR.[G]	1xOxidation [M4]		0.0109633	0	1	4	3	32189394	32189394 [110-121]	0	1278.64	0.634	0.658	0	0	130.9	83	86.1	22500060	11558137	9371342	Excluded Modification	High	High	High	High	0	0.0004289	60	28.46	R.TIAMDGTEGLVR.G	[110-121]		Not Used
	FALSE	High	[R].TIAMDGTEGLVR.[G]			0.0032699	0	1	4	3	32189394	32189394 [110-121]	0	1262.64	0.783	1.017	0	0	107.2	83.8	109	39680276	25162950	25544596		High	High	High	High	0	5.836e-05	71	28.46	R.TIAMDGTEGLVR.G	[110-121]		Used
	FALSE	High	[R].AIAELGIYPAVDPLDSTSR.[I]			0.00211398	0	1	5	3	32189394	32189394 [388-406]	0	1988.03	1.282	0.849	0	0	95.8	122.8	81.4	106340718	1.10494e+08	57146420		High	High	High	High	0	2.844e-05	58	31.55	R.AIAELGIYPAVDPLDSTSR.I	[388-406]		Used
	FALSE	High	[K].AHGGYSVFAGVGER.[T]			0.00467557	0	1	5	2	32189394	32189394 [226-239]	0	1406.68	0.749	0.01	0		171.5	128.5		39633158	24055809			High	Peak Found	Not Found	High	0	0.005632	44	26.83	K.AHGGYSVFAGVGER.T	[226-239]		Used
	FALSE	High	[R].DQEGQDVLLFIDNIFR.[F]			5.06999e-05	0	1	5	5	32189394	32189394 [295-310]	0	1921.97	1.111	0.674	0	0	107.7	119.7	72.6	34875184	31406021	14866208		High	High	High	High	0	6.08e-08	98	34.88	R.DQEGQDVLLFIDNIFR.F	[295-310]		Used
	FALSE	High	[R].FTQAGSEVSALLGR.[I]			0.000587234	0	1	5	3	32189394	32189394 [311-324]	0	1435.75	1.42	0.538	0	0	101.4	144.1	54.5	38402144	44205044	13068046		High	High	High	High	0	6.824e-06	94	30.48	R.FTQAGSEVSALLGR.I	[311-324]		Used
FALSE	High	Master Protein	767992196	PREDICTED: sarcoplasmic/endoplasmic reticulum calcium ATPase 3 isoform X1 [Homo sapiens]	0	61.028	7	7	37	2	1	1114	121.5	6.02	1082	7	transport	endoplasmic reticulum;membrane	catalytic activity;metal ion binding;nucleotide binding;transporter activity	Pf00122, Pf00689, Pf00690, Pf00702, Pf08282, Pf12710, Pf13246	489	ATP2A3	17	Myometrial Relaxation and Contraction Pathways; Calcium Regulation in the Cardiac Cell			2.187	1.974	123.03	130.23	91	111	98	112820933	111437472	7.68703e+07	High	High	High
	Checked	Confidence	Annotated Sequence	Modifications	Modifications in Master Proteins	Qvality PEP	Qvality q-value	# Protein Groups	# Proteins	# PSMs	Master Protein Accessions	Positions in Master Proteins	# Missed Cleavages	Theo. MH+ [Da]	Abundance Ratio: (F2) / (F1)	Abundance Ratio: (F3) / (F1)	Abundance Ratio Variability [%]: (F2) / (F1)	Abundance Ratio Variability [%]: (F3) / (F1)	Abundances (Grouped): F1	Abundances (Grouped): F2	Abundances (Grouped): F3	Abundance: F1: Sample	Abundance: F2: Sample	Abundance: F3: Sample	Quan Info	Found in Sample: [S1] F1: Sample	Found in Sample: [S2] F2: Sample	Found in Sample: [S3] F3: Sample	Confidence (by Search Engine): Mascot	Percolator q-Value (by Search Engine): Mascot	Percolator PEP (by Search Engine): Mascot	Ions Score (by Search Engine): Mascot	Top Apex RT [min]	Sequence in Protein	Positions in Protein	Peptide Group Modifications in Protein	Quan Usage
	FALSE	High	[R].NAESAIEALK.[E]			0.00645763	0	1	23	4	767992196	767992196 [111-120]	0	1045.55	1.027	0.894	0	0	102.7	105.5	91.8	106867754	88967698	6.04368e+07		High	High	High	High	0	0.0001791	76	27.49	R.NAESAIEALK.E	[111-120]		Used
	FALSE	High	[R].SLPSVETLGCTSVICSDK.[T]	2xCarboxymethyl [C10; C15]		7.29827e-05	0	2	37	2	31873280; 767992196	31873280 [395-412]; 767992196 [335-352]	0	1954.9	1.342	1.309	0	0	82.2	110.3	107.5	16455708	17901980	13632363	Shared	High	Peak Found	High	High	0	1.129e-07	102	31.04	R.SLPSVETLGCTSVICSDK.T	[335-352]		Not Used
	FALSE	High	[K].SAAEMVLSDDNFASIVAAVEEGR.[A]	1xOxidation [M5]		0.00266661	0	1	22	2	767992196	767992196 [729-751]	0	2397.12											Excluded Modification	Not Found	High	High	High	0	4.163e-05	60		K.SAAEMVLSDDNFASIVAAVEEGR.A	[729-751]		Not Used
	FALSE	High	[K].SAAEMVLSDDNFASIVAAVEEGR.[A]			0.00201045	0	1	22	3	767992196	767992196 [729-751]	0	2381.13	4.658	4.362	0	0	29.9	139.5	130.6	5953179	22469774	16433475		High	High	High	High	0	2.615e-05	52	33.42	K.SAAEMVLSDDNFASIVAAVEEGR.A	[729-751]		Used
	FALSE	High	[K].EFTLEFSR.[D]			0.179757	0	2	38	6	31873280; 767992196	31873280 [542-549]; 767992196 [482-489]	0	1028.5	7.072	8.644	0	0	17.9	126.9	155.1	6.11782e+06	3.50595e+07	33468086	Shared	High	High	High	High	0	0.0593	37	30.14	K.EFTLEFSR.D	[482-489]		Not Used
	FALSE	High	[K].EYEPEMGK.[V]			0.05557	0	2	34	7	31873280; 767992196	31873280 [181-188]; 767992196 [121-128]	0	982.419	0.688	0.671	0	0	127.2	87.5	85.3	53149341	2.96396e+07	2.25776e+07	Shared	High	High	High	High	0	0.02882	44	22.47	K.EYEPEMGK.V	[121-128]		Not Used
	FALSE	High	[K].AEIGIAMGSGTAVAK.[TS]			0.000911426	0	2	37	1	31873280; 767992196	31873280 [774-788]; 767992196 [714-728]	0	1375.72	0.798	0.01	0		166.8	133.2		20448954	13226877		Shared	High	Peak Found	Not Found	High	0	7.089e-06	61	28.15	K.AEIGIAMGSGTAVAK.S	[714-728]		Not Used
	FALSE	High	[K].KAEIGIAMGSGTAVAK.[TS]	1xOxidation [M8]		1.28999e-06	0	2	37	4	31873280; 767992196	31873280 [773-788]; 767992196 [713-728]	1	1519.81	2.574	0.237	0	0	78.7	202.6	18.7	16047339	33470669	2.40617e+06	Excluded Modification	Peak Found	High	High	High	0	2.665e-08	103	26.21	K.KAEIGIAMGSGTAVAK.S	[713-728]		Not Used
	FALSE	High	[K].KAEIGIAMGSGTAVAK.[TS]			1.17769e-06	0	2	37	6	31873280; 767992196	31873280 [773-788]; 767992196 [713-728]	1	1503.82	0.662	0.044	0	0	175.9	116.4	7.7	125012420	67033218	3.4557e+06	Shared	High	High	High	High	0	3.326e-09	104	26.11	K.KAEIGIAMGSGTAVAK.S	[713-728]		Not Used
	FALSE	High	[K].EYEPEMGK.[V]	1xOxidation [M6]		0.286546	0.00926593	2	34	2	31873280; 767992196	31873280 [181-188]; 767992196 [121-128]	0	998.414	100	100				9.8	290.2		506818	11670979	Excluded Modification	Not Found	High	High	High	0.000942	0.1066	9	15.94	K.EYEPEMGK.V	[121-128]		Not Used
FALSE	High	Master Protein	153792590	heat shock protein HSP 90-alpha isoform 1 [Homo sapiens]	0	60.904	12	12	38	5	1	854	98.1	5.16	1022	12	cell organization and biogenesis;metabolic process;regulation of biological process;response to stimulus;transport	cytoplasm;cytosol;extracellular;membrane;nucleus;organelle lumen	catalytic activity;enzyme regulator activity;nucleotide binding;protein binding;RNA binding	Pf00183, Pf02518, Pf13589	3320	HSP90AA1	14	VEGFA-VEGFR2 Signaling Pathway; Aryl Hydrocarbon Receptor; EBV LMP1 signaling; Focal Adhesion-PI3K-Akt-mTOR-signaling pathway; Aryl Hydrocarbon Receptor Pathway; Constitutive Androstane Receptor Pathway; Corticotropin-releasing hormone signaling pathway; TNF alpha Signaling Pathway; NRF2 pathway; Nucleotide-binding Oligomerization Domain (NOD) pathway	ENSG00000080824.18		0.817	0.226	20.41	6.61	179.5	97.2	23.3	1065634042	467380365	87602746	High	High	High
	Checked	Confidence	Annotated Sequence	Modifications	Modifications in Master Proteins	Qvality PEP	Qvality q-value	# Protein Groups	# Proteins	# PSMs	Master Protein Accessions	Positions in Master Proteins	# Missed Cleavages	Theo. MH+ [Da]	Abundance Ratio: (F2) / (F1)	Abundance Ratio: (F3) / (F1)	Abundance Ratio Variability [%]: (F2) / (F1)	Abundance Ratio Variability [%]: (F3) / (F1)	Abundances (Grouped): F1	Abundances (Grouped): F2	Abundances (Grouped): F3	Abundance: F1: Sample	Abundance: F2: Sample	Abundance: F3: Sample	Quan Info	Found in Sample: [S1] F1: Sample	Found in Sample: [S2] F2: Sample	Found in Sample: [S3] F3: Sample	Confidence (by Search Engine): Mascot	Percolator q-Value (by Search Engine): Mascot	Percolator PEP (by Search Engine): Mascot	Ions Score (by Search Engine): Mascot	Top Apex RT [min]	Sequence in Protein	Positions in Protein	Peptide Group Modifications in Protein	Quan Usage
	FALSE	High	[R].YESLTDPSKLDSGK.[E]			0.000284301	0	2	56	6	153792590; 6807647	153792590 [183-196]; 6807647 [56-69]	1	1539.75	0.474	0.564	0	0	147.2	69.8	83	111421760	42812584	3.97765e+07	Shared	High	High	High	High	0	1.038e-06	78	25.96	R.YESLTDPSKLDSGK.E	[183-196]		Not Used
	FALSE	High	[R].YESLTDPSK.[L]			0.0607408	0	2	59	2	153792590; 6807647	153792590 [183-191]; 6807647 [56-64]	0	1039.49	0.477	0.352	0	0	164.1	78.2	57.7	41528808	16042048	9247453	Shared	High	Peak Found	High	High	0	0.007377	45	23.39	R.YESLTDPSK.L	[183-191]		Not Used
	FALSE	High	[K].SLTNDWEDHLAVK.[H]			0.00392244	0	2	25	5	153792590; 6807647	153792590 [437-449]; 6807647 [307-319]	0	1527.74	0.909	0.664	0	0	116.6	105.9	77.5	46128736	33962152	19396718	Shared	High	High	High	High	0	7.857e-05	61	29.06	K.SLTNDWEDHLAVK.H	[437-449]		Not Used
	FALSE	High	[K].EGLELPEDEEEKK.[KI]			0.0223481	0	2	28	1	153792590; 6807647	153792590 [669-681]; 6807647 [539-551]	1	1544.73	0.503	0.237	0	0	172.4	86.7	40.9	32076678	13079600	4813314	Shared	Peak Found	High	Peak Found	High	0	0.001398	35	26.33	K.EGLELPEDEEEKK.K	[669-681]		Not Used
	FALSE	High	[K].EGLELPEDEEEK.[K]			0.00931645	0	2	28	1	153792590; 6807647	153792590 [669-680]; 6807647 [539-550]	0	1416.64	1.492	0.01	0		120.4	179.6		5142252	6219365		Shared	High	Peak Found	Not Found	High	0	0.000328	24	27.79	K.EGLELPEDEEEK.K	[669-680]		Not Used
	FALSE	High	[R].ELISNSSDALDK.[I]			0.00571457	0	1	52	2	153792590	153792590 [169-180]	0	1291.64	0.817	0.01	0		165.1	134.9		94238320	62415768			High	High	Not Found	High	0	0.0001462	95	26.4	R.ELISNSSDALDK.I	[169-180]		Used
	FALSE	High	[R].ELISNSSDALDKIR.[Y]			6.39641e-05	0	1	50	4	153792590	153792590 [169-182]	1	1560.82	0.468	0.028	0	0	200.4	93.9	5.7	638938104	242456376	11497987		High	High	High	High	0	5.739e-06	82	22.61	R.ELISNSSDALDKIR.Y	[169-182]		Used
	FALSE	High	[K].LGIHEDSQNR.[K]			0.00651863	0	1	13	3	153792590	153792590 [569-578]	0	1168.57	0.836	0.01	0		163.4	136.6		81633762	55278948			High	High	Not Found	High	0	0.0006137	52	18.65	K.LGIHEDSQNR.K	[569-578]		Used
	FALSE	High	[K].HFSVEGQLEFR.[A]			0.00922934	0	2	28	1	153792590; 6807647	153792590 [450-460]; 6807647 [320-330]	0	1348.66		100					300			10544474	Shared	Not Found	Not Found	High	High	0	0.0003224	30	23.21	K.HFSVEGQLEFR.A	[450-460]		Not Used
	FALSE	High	[R].GVVDSEDIPLNLSR.[E]			0.000745505	0	2	41	2	153792590; 6807647	153792590 [509-522]; 6807647 [379-392]	0	1513.79		100					300			62431900	Shared	Not Found	Not Found	High	High	0	5.105e-06	79	24.81	R.GVVDSEDLPLNISR.E	[509-522]		Not Used
	FALSE	High	[K].TLVSVTK.[E]			0.275366	0.00760509	1	15	9	153792590	153792590 [662-668]	0	747.461	0.304	0.226	0	0	196.1	59.6	44.3	168482392	41455553	24080455		High	High	High	High	0.000942	0.1106	48	21.67	K.TLVSVTK.E	[662-668]		Used
	FALSE	High	[RK].AILFVPR.[R]			0.294191	0.00926593	1	21	6	153792590	153792590 [461-467]	0	815.514	0.986	0.998	0	0	100.5	99.1	100.4	82341464	65773720	52024304		High	High	High	High	0.001669	0.1484	46	29.46	R.ALLFVPR.R	[461-467]		Used
FALSE	High	Master Protein	189053345	unnamed protein product [Homo sapiens]	0	58.834	12	6	73	1	1	573	61	6.04	1893	6	cell organization and biogenesis;cell proliferation;metabolic process;regulation of biological process;response to stimulus;transport	cell surface;cytoplasm;cytosol;endosome;membrane;mitochondrion;organelle lumen	catalytic activity;DNA binding;nucleotide binding;protein binding;RNA binding	Pf00118	3329	HSPD1	2	Sudden Infant Death Syndrome (SIDS) Susceptibility Pathways; Apoptosis-related network due to altered Notch3 in ovarian cancer			1.021	0.756	0	0	108.1	110.3	81.7	593670654	491003868	283965864	High	High	High
	Checked	Confidence	Annotated Sequence	Modifications	Modifications in Master Proteins	Qvality PEP	Qvality q-value	# Protein Groups	# Proteins	# PSMs	Master Protein Accessions	Positions in Master Proteins	# Missed Cleavages	Theo. MH+ [Da]	Abundance Ratio: (F2) / (F1)	Abundance Ratio: (F3) / (F1)	Abundance Ratio Variability [%]: (F2) / (F1)	Abundance Ratio Variability [%]: (F3) / (F1)	Abundances (Grouped): F1	Abundances (Grouped): F2	Abundances (Grouped): F3	Abundance: F1: Sample	Abundance: F2: Sample	Abundance: F3: Sample	Quan Info	Found in Sample: [S1] F1: Sample	Found in Sample: [S2] F2: Sample	Found in Sample: [S3] F3: Sample	Confidence (by Search Engine): Mascot	Percolator q-Value (by Search Engine): Mascot	Percolator PEP (by Search Engine): Mascot	Ions Score (by Search Engine): Mascot	Top Apex RT [min]	Sequence in Protein	Positions in Protein	Peptide Group Modifications in Protein	Quan Usage
	FALSE	High	[K].LVQDVANNTNEEAGNGTTTATVLAR.[S]			0.0388542	0	1	1	8	189053345	189053345 [97-121]	0	2559.26	1.021	0.756	0	0	108.1	110.3	81.7	593670654	491003868	283965864		High	High	High	High	0	0.01214	38	28.07	K.LVQDVANNTNEEAGNGTTTATVLAR.S	[97-121]		Used
	FALSE	High	[R].ALMLQGVDLLADAVAVTMGPK.[G]	2xOxidation [M3; M18]		3.489e-05	0	2	11	5	189053345; 77702086	189053345 [38-58]; 77702086 [38-58]	0	2145.13	3.182	4.854	0	0	33.2	105.6	161.2	17452789	44999015	53613010	Excluded Modification	High	High	High	High	0	2.617e-07	89	33.41	R.ALMLQGVDLLADAVAVTMGPK.G	[38-58]		Not Used
	FALSE	High	[R].ALMLQGVDLLADAVAVTMGPK.[G]	1xOxidation [M]		1.93543e-07	0	2	11	10	189053345; 77702086	189053345 [38-58]; 77702086 [38-58]	0	2129.13	1.175	2	0	0	71.9	84.4	143.7	117075749	1.11453e+08	1.48216e+08	Excluded Modification	High	High	High	High	0	6.314e-12	153	34.34	R.ALMLQGVDLLADAVAVTMGPK.G	[38-58]		Not Used
	FALSE	High	[R].ALMLQGVDLLADAVAVTMGPK.[G]			9.35337e-05	0	2	11	8	189053345; 77702086	189053345 [38-58]; 77702086 [38-58]	0	2113.14	1.796	2.679	0	0	54.8	98.4	146.8	1.14269e+08	1.66323e+08	193722759	Shared	High	High	High	High	0	2.853e-06	39	34.5	R.ALMLQGVDLLADAVAVTMGPK.G	[38-58]		Not Used
	FALSE	High	[K].APGFGDNR.[K]			0.0796849	0	2	11	17	189053345; 77702086	189053345 [302-309]; 77702086 [304-311]	0	833.39	0.509	0.26	0	0	169.7	86.3	44	480805375	1.98163e+08	78961759	Shared	High	High	High	High	0	0.03348	60	19.58	K.APGFGDNR.K	[302-309]		Not Used
	FALSE	High	[K].APGFGDNRK.[N]			0.0192414	0	2	11	14	189053345; 77702086	189053345 [302-310]; 77702086 [304-312]	1	961.485	0.136	0.01	0	0	264.1	35.8	0	5.5527e+07	6.10469e+06	4565.62	Shared	High	High	Peak Found	High	0	0.04553	36	11.84	K.APGFGDNRK.N	[302-310]		Not Used
	FALSE	High	[K].GIIDPTK.[VL]			0.211202	0	2	11	2	189053345; 77702086	189053345 [517-523]; 77702086 [519-525]	0	743.43	0.975	0.01	0		151.9	148.1		146193280	115551616		Shared	High	High	Not Found	High	0	0.06216	49	23.38	K.GIIDPTK.V	[517-523]		Not Used
	FALSE	High	[K].DGVTVAK.[S]			0.2624	0.00383315	2	13	9	189053345; 77702086	189053345 [76-82]; 77702086 [76-82]	0	689.383	0.244	0.034	0	0	234.8	57.2	8	177668384	35102568	3.81231e+06	Shared	High	High	Peak Found	High	0.003272	0.1839	46	12.55	K.DGVTVAK.S	[76-82]		Not Used
FALSE	High	Master Protein	14595132	Raichu404X [Homo sapiens]	0	57.976	25	9	52	9	1	758	85	6.92	1345	9	cell organization and biogenesis;cellular homeostasis;metabolic process;regulation of biological process;response to stimulus;transport	cytoplasm;cytosol;endosome;membrane	catalytic activity;nucleotide binding;protein binding;signal transducer activity;transporter activity	Pf00071, Pf01353, Pf02196, Pf08477	5906	RAP1A	1	Brain-Derived Neurotrophic Factor (BDNF) signaling pathway; Serotonin Receptor 4/6/7 and NR3C Signaling; EGF/EGFR Signaling Pathway; Signaling of Hepatocyte Growth Factor Receptor; Integrin-mediated Cell Adhesion; VEGFA-VEGFR2 Signaling Pathway; Human Thyroid Stimulating Hormone (TSH) signaling pathway; Interferon type I signaling pathways; MAPK Signaling Pathway; Focal Adhesion			0.949	0.415	36.16	12.51	117.7	91	91.2	7.22805e+08	4.52878e+08	3.54442e+08	High	High	High
	Checked	Confidence	Annotated Sequence	Modifications	Modifications in Master Proteins	Qvality PEP	Qvality q-value	# Protein Groups	# Proteins	# PSMs	Master Protein Accessions	Positions in Master Proteins	# Missed Cleavages	Theo. MH+ [Da]	Abundance Ratio: (F2) / (F1)	Abundance Ratio: (F3) / (F1)	Abundance Ratio Variability [%]: (F2) / (F1)	Abundance Ratio Variability [%]: (F3) / (F1)	Abundances (Grouped): F1	Abundances (Grouped): F2	Abundances (Grouped): F3	Abundance: F1: Sample	Abundance: F2: Sample	Abundance: F3: Sample	Quan Info	Found in Sample: [S1] F1: Sample	Found in Sample: [S2] F2: Sample	Found in Sample: [S3] F3: Sample	Confidence (by Search Engine): Mascot	Percolator q-Value (by Search Engine): Mascot	Percolator PEP (by Search Engine): Mascot	Ions Score (by Search Engine): Mascot	Top Apex RT [min]	Sequence in Protein	Positions in Protein	Peptide Group Modifications in Protein	Quan Usage
	FALSE	High	[K].SAMPEGYVQER.[T]	1xOxidation [M3]		0.0201004	0	1	1	6	14595132	14595132 [87-97]; [584-594]	0	1282.57	0.925	0.611	0	0	118.3	109.4	72.3	68367868	5.12483e+07	2.64329e+07	Excluded Modification	High	High	High	High	0	0.001471	61	25.76	K.SAMPEGYVQER.T; K.SAMPEGYVQER.T	[87-97]; [584-594]		Not Used
	FALSE	High	[K].SAMPEGYVQER.[T]			0.0224179	0	1	1	3	14595132	14595132 [87-97]; [584-594]	0	1266.58	0.401	0.211	0	0	186.1	74.6	39.3	188625600	61285268	25224390		High	High	High	High	0	0.001403	49	25.77	K.SAMPEGYVQER.T; K.SAMPEGYVQER.T	[87-97]; [584-594]		Used
	FALSE	High	[R].TIFFKDDGNYK.[T]			0.0306007	0	1	1	5	14595132	14595132 [98-108]; [595-605]	1	1347.66	1.095	0.294	0	0	125.6	137.5	36.9	93081152	82587380	1.73175e+07		High	High	High	High	0	0.004174	53	27.01	R.TIFFKDDGNYK.T; R.TIFFKDDGNYK.T	[98-108]; [595-605]		Used
	FALSE	High	[K].EDGNILGHK.[L]			0.0446543	0	1	1	8	14595132	14595132 [133-141]; [630-638]	0	982.495	1.083	0.388	0	0	121.4	131.5	47.1	45638252	4.00382e+07	11206467		High	High	High	High	0	0.005479	39	19.37	K.EDGNILGHK.L; K.EDGNILGHK.L	[133-141]; [630-638]		Used
	FALSE	High	[K].FEGDTLVNR.[I]			0.0438345	0	1	1	4	14595132	14595132 [115-123]; [612-620]	0	1050.52	0.398	2.772	0	0	72	28.6	199.4	5.01536e+07	1.61619e+07	8.79711e+07		High	High	High	High	0	0.006931	47	20.23	K.FEGDTLVNR.I; K.FEGDTLVNR.I	[115-123]; [612-620]		Used
	FALSE	High	[R].AEVKFEGDTLVNR.[I]			0.000733892	0	1	1	4	14595132	14595132 [111-123]; [608-620]	1	1477.76	0.949	0.244	0	0	136.7	129.8	33.4	34436582	26494618	5.32771e+06		High	High	High	High	0	4.973e-06	62	26.85	R.AEVKFEGDTLVNR.I; R.AEVKFEGDTLVNR.I	[111-123]; [608-620]		Used
	FALSE	High	[K].GIDFKEDGNILGHK.[L]			0.000480322	0	1	1	9	14595132	14595132 [128-141]; [625-638]	1	1542.79	1.206	1.048	0	0	92.2	111.2	96.6	76670618	74948114	50850376		High	High	High	High	0	2.771e-06	80	27.47	K.GIDFKEDGNILGHK.L; K.GIDFKEDGNILGHK.L	[128-141]; [625-638]		Used
	FALSE	High	[K].GEELFTGVVPILVELDGDVNGHK.[F]			1.28521e-05	0	1	1	3	14595132	14595132 [5-27]; [502-524]	0	2437.26	1.124	1.252	0	0	88.9	99.9	111.3	93825048	85436616	74322344		High	High	High	High	0	6.348e-09	63	33.87	K.GEELFTGVVPILVELDGDVNGHK.F; K.GEELFTGVVPILVELDGDVNGHK.F	[5-27]; [502-524]		Used
	FALSE	High	[K].FSVSGEGEGDATYGK.[L]			8.51238e-05	0	1	1	4	14595132	14595132 [28-42]; [525-539]	0	1503.66	0.625	0.415	0	0	147.1	92	61	87659288	44416296	23005986		High	High	High	High	0	1.427e-07	90	26.26	K.FSVSGEGEGDATYGK.L; K.FSVSGEGEGDATYGK.L	[28-42]; [525-539]		Used
	FALSE	High	[K].FICTTGK.[L]	1xCarboxymethyl [C3]		0.256101	0.00383315	1	1	6	14595132	14595132 [47-53]; [544-550]	0	827.397	0.504	1.775	0	0	91.5	46.1	162.4	52714956	2.15094e+07	59215878		High	High	High	High	0.0003815	0.08712	36	21.96	K.FICTTGK.L; K.FICTTGK.L	[47-53]; [544-550]		Used
FALSE	High	Master Protein	167466173	heat shock 70 kDa protein 1B [Homo sapiens]	0	53.338	16	9	63	1	1	641	70	5.66	1134	9	cell organization and biogenesis;metabolic process;regulation of biological process;response to stimulus;transport	cytoplasm;cytoskeleton;cytosol;endoplasmic reticulum;extracellular;mitochondrion;nucleus	catalytic activity;nucleotide binding;protein binding;receptor activity;RNA binding	Pf00012, Pf06723	3304; 3303	HSPA1B; HSPA1A	6; CHR_HSCHR6_MHC_APD_CTG1; CHR_HSCHR6_MHC_DBB_CTG1; CHR_HSCHR6_MHC_QBL_CTG1; CHR_HSCHR6_MHC_COX_CTG1	NRF2 pathway; Apoptosis Modulation and Signaling; MAPK Signaling Pathway; VEGFA-VEGFR2 Signaling Pathway; Apoptosis Modulation by HSP70; Parkin-Ubiquitin Proteasomal System pathway	ENSG00000232804.5; ENSG00000234475.5; ENSG00000231555.4; ENSG00000235941.5; ENSG00000204389.9; ENSG00000204388.6; ENSG00000212866.6; ENSG00000237724.5; ENSG00000224501.5	Epstein-Barr virus infection; Toxoplasmosis; Legionellosis; Prion diseases; Protein processing in endoplasmic reticulum; Estrogen signaling pathway; Longevity regulating pathway - multiple species; MAPK signaling pathway; Influenza A; Endocytosis; Spliceosome; Measles; Antigen processing and presentation											Not Found	Not Found	High
	Checked	Confidence	Annotated Sequence	Modifications	Modifications in Master Proteins	Qvality PEP	Qvality q-value	# Protein Groups	# Proteins	# PSMs	Master Protein Accessions	Positions in Master Proteins	# Missed Cleavages	Theo. MH+ [Da]	Abundance Ratio: (F2) / (F1)	Abundance Ratio: (F3) / (F1)	Abundance Ratio Variability [%]: (F2) / (F1)	Abundance Ratio Variability [%]: (F3) / (F1)	Abundances (Grouped): F1	Abundances (Grouped): F2	Abundances (Grouped): F3	Abundance: F1: Sample	Abundance: F2: Sample	Abundance: F3: Sample	Quan Info	Found in Sample: [S1] F1: Sample	Found in Sample: [S2] F2: Sample	Found in Sample: [S3] F3: Sample	Confidence (by Search Engine): Mascot	Percolator q-Value (by Search Engine): Mascot	Percolator PEP (by Search Engine): Mascot	Ions Score (by Search Engine): Mascot	Top Apex RT [min]	Sequence in Protein	Positions in Protein	Peptide Group Modifications in Protein	Quan Usage
	FALSE	High	[R].LSKEEIER.[M]			0.0389747	0	2	27	6	167466173; 119623932	167466173 [510-517]; 119623932 [576-583]	1	1003.54	0.494	0.454	0	0	154	76.1	70	336424976	134728708	96747320	Shared	High	High	High	High	0.0001922	0.07121	70	19.03	R.LSKEEIER.M	[510-517]		Not Used
	FALSE	High	[K].ITITNDKGR.[L]			0.00687532	0	4	48	8	5729877; 167466173; 189053456; 119623932	5729877 [501-509]; 167466173 [501-509]; 189053456 [503-511]; 119623932 [567-575]	1	1017.57	0.097	0.01	0		273.4	26.6		59539396	4.69352e+06		Shared	High	High	Not Found	High	0	0.02697	39	15.52	K.ITITNDKGR.L	[501-509]		Not Used
	FALSE	High	[K].ITITNDK.[G]			0.140132	0	4	48	8	5729877; 167466173; 189053456; 119623932	5729877 [501-507]; 167466173 [501-507]; 189053456 [503-509]; 119623932 [567-573]	0	804.446	0.807	0.25	0	0	145.9	117.7	36.5	315439924	206168632	49883190	Shared	High	High	High	High	0.001301	0.1356	59	19.07	K.ITITNDK.G	[501-507]		Not Used
	FALSE	High	[RK].VEIIANDQGNR.[IT-]			0.0020231	0	6	74	16	254540166; 395759492; 5729877; 167466173; 189053456; 119623932	254540166 [51-61]; 395759492 [27-37]; 5729877 [26-36]; 167466173 [26-36]; 189053456 [28-38]; 119623932 [92-102]	0	1228.63	0.354	0.298	0	0	181.6	64.3	54.1	370640058	106337428	69951744	Shared	High	High	High	High	0	2.644e-05	59	23.87	K.VEIIANDQGNR.T	[26-36]		Not Used
	FALSE	High	[R].TTPSYVAFTDTER.[L]			0.000172554	0	5	62	5	395759492; 5729877; 167466173; 189053456; 119623932	395759492 [38-50]; 5729877 [37-49]; 167466173 [37-49]; 189053456 [39-51]; 119623932 [103-115]	0	1487.7	0.935	0.805	0	0	109.5	102.3	88.1	293389676	222207280	149443184	Shared	High	High	High	High	0	1.288e-05	90	28.52	R.TTPSYVAFTDTER.L	[37-49]		Not Used
	FALSE	High	[R].TLSSSTQASLEIDSLFEGIDFYTSITR.[A]			0.000169333	0	1	25	1	167466173	167466173 [273-299]	0	2981.46											No Quan Values	Not Found	Not Found	High	High	0	4.421e-07	52		R.TLSSSTQASLEIDSLFEGIDFYTSITR.A	[273-299]		Not Used
	FALSE	High	[K].AFYPEEISSMVLTK.[LM]			0.157461	0	2	30	16	167466173; 119623932	167466173 [113-126]; 119623932 [179-192]	0	1614.81	0.815	1.084	0	0	103.5	84.4	112.2	257999216	170484416	177051154	Shared	High	High	High	High	0	0.04989	12	32.18	K.AFYPEEISSMVLTK.M	[113-126]		Not Used
	FALSE	High	[K].ATAGDTHLGGEDFDNR.[LQ]			2.80045e-05	0	3	47	5	167466173; 189053456; 119623932	167466173 [221-236]; 189053456 [223-238]; 119623932 [287-302]	0	1675.73	0.352	0.208	0	0	192.2	67.7	40.1	86865006	24789388	11460599	Shared	High	High	High	High	0	4.293e-08	70	25.16	K.ATAGDTHLGGEDFDNR.L	[221-236]		Not Used
	FALSE	High	[R].LIGDAAK.[N]			0.290349	0.00926593	5	60	14	254540166; 395759492; 5729877; 167466173; 119623932	254540166 [76-82]; 395759492 [51-57]; 5729877 [50-56]; 167466173 [50-56]; 119623932 [116-122]	0	687.404	0.331	0.173	0	0	199.4	66.1	34.6	757468720	2.03393e+08	8.30739e+07	Shared	High	High	High	High	0.001301	0.1401	41	17.98	R.LIGDAAK.N	[50-56]		Not Used
FALSE	High	Master Protein	31873280	hypothetical protein [Homo sapiens]	0	47.73	6	6	37	1	1	1054	115.6	5.41	883	6	cell organization and biogenesis;cellular homeostasis;regulation of biological process;response to stimulus;transport	endoplasmic reticulum;membrane;mitochondrion	catalytic activity;metal ion binding;nucleotide binding;protein binding;transporter activity	Pf00122, Pf00689, Pf00690, Pf00702, Pf08282, Pf12710, Pf13246	487	ATP2A1	16				0.583	0.527	0	0	142.2	82.9	74.9	82265080	3.88597e+07	27417384	High	High	High
	Checked	Confidence	Annotated Sequence	Modifications	Modifications in Master Proteins	Qvality PEP	Qvality q-value	# Protein Groups	# Proteins	# PSMs	Master Protein Accessions	Positions in Master Proteins	# Missed Cleavages	Theo. MH+ [Da]	Abundance Ratio: (F2) / (F1)	Abundance Ratio: (F3) / (F1)	Abundance Ratio Variability [%]: (F2) / (F1)	Abundance Ratio Variability [%]: (F3) / (F1)	Abundances (Grouped): F1	Abundances (Grouped): F2	Abundances (Grouped): F3	Abundance: F1: Sample	Abundance: F2: Sample	Abundance: F3: Sample	Quan Info	Found in Sample: [S1] F1: Sample	Found in Sample: [S2] F2: Sample	Found in Sample: [S3] F3: Sample	Confidence (by Search Engine): Mascot	Percolator q-Value (by Search Engine): Mascot	Percolator PEP (by Search Engine): Mascot	Ions Score (by Search Engine): Mascot	Top Apex RT [min]	Sequence in Protein	Positions in Protein	Peptide Group Modifications in Protein	Quan Usage
	FALSE	High	[R].SLPSVETLGCTSVICSDK.[T]	2xCarboxymethyl [C10; C15]		7.29827e-05	0	2	37	2	31873280; 767992196	31873280 [395-412]; 767992196 [335-352]	0	1954.9	1.342	1.309	0	0	82.2	110.3	107.5	16455708	17901980	13632363	Shared	High	Peak Found	High	High	0	1.129e-07	102	31.04	R.SLPSVETLGCTSVICSDK.T	[395-412]		Not Used
	FALSE	High	[K].EFTLEFSR.[D]			0.179757	0	2	38	6	31873280; 767992196	31873280 [542-549]; 767992196 [482-489]	0	1028.5	7.072	8.644	0	0	17.9	126.9	155.1	6.11782e+06	3.50595e+07	33468086	Shared	High	High	High	High	0	0.0593	37	30.14	K.EFTLEFSR.D	[542-549]		Not Used
	FALSE	High	[K].EYEPEMGK.[V]			0.05557	0	2	34	7	31873280; 767992196	31873280 [181-188]; 767992196 [121-128]	0	982.419	0.688	0.671	0	0	127.2	87.5	85.3	53149341	2.96396e+07	2.25776e+07	Shared	High	High	High	High	0	0.02882	44	22.47	K.EYEPEMGK.V	[181-188]		Not Used
	FALSE	High	[K].AEIGIAMGSGTAVAK.[TS]			0.000911426	0	2	37	1	31873280; 767992196	31873280 [774-788]; 767992196 [714-728]	0	1375.72	0.798	0.01	0		166.8	133.2		20448954	13226877		Shared	High	Peak Found	Not Found	High	0	7.089e-06	61	28.15	K.AEIGIAMGSGTAVAK.T	[774-788]		Not Used
	FALSE	High	[K].KAEIGIAMGSGTAVAK.[TS]	1xOxidation [M8]		1.28999e-06	0	2	37	4	31873280; 767992196	31873280 [773-788]; 767992196 [713-728]	1	1519.81	2.574	0.237	0	0	78.7	202.6	18.7	16047339	33470669	2.40617e+06	Excluded Modification	Peak Found	High	High	High	0	2.665e-08	103	26.21	K.KAEIGIAMGSGTAVAK.T	[773-788]		Not Used
	FALSE	High	[K].KAEIGIAMGSGTAVAK.[TS]			1.17769e-06	0	2	37	6	31873280; 767992196	31873280 [773-788]; 767992196 [713-728]	1	1503.82	0.662	0.044	0	0	175.9	116.4	7.7	125012420	67033218	3.4557e+06	Shared	High	High	High	High	0	3.326e-09	104	26.11	K.KAEIGIAMGSGTAVAK.T	[773-788]		Not Used
	FALSE	High	[K].GAPEGVIDR.[C]			0.116359	0	1	14	9	31873280	31873280 [576-584]	0	913.474	0.583	0.527	0	0	142.2	82.9	74.9	82265080	3.88597e+07	27417384		High	High	High	High	0	0.05679	43	23.81	K.GAPEGVIDR.C	[576-584]		Used
	FALSE	High	[K].EYEPEMGK.[V]	1xOxidation [M6]		0.286546	0.00926593	2	34	2	31873280; 767992196	31873280 [181-188]; 767992196 [121-128]	0	998.414	100	100				9.8	290.2		506818	11670979	Excluded Modification	Not Found	High	High	High	0.000942	0.1066	9	15.94	K.EYEPEMGK.V	[181-188]		Not Used
FALSE	High	Master Protein	189053456	unnamed protein product [Homo sapiens]	0	42.901	9	6	38	1	1	643	70.9	6.24	1021	6	cell organization and biogenesis;metabolic process;response to stimulus;transport	cytoplasm;cytosol;extracellular;organelle lumen	catalytic activity;nucleotide binding;protein binding	Pf00012, Pf01968, Pf06723	3310	HSPA6	1	Parkin-Ubiquitin Proteasomal System pathway			1.238	1.199	0	0	87.3	108	104.7	56714640	56894212	43049972	High	High	High
	Checked	Confidence	Annotated Sequence	Modifications	Modifications in Master Proteins	Qvality PEP	Qvality q-value	# Protein Groups	# Proteins	# PSMs	Master Protein Accessions	Positions in Master Proteins	# Missed Cleavages	Theo. MH+ [Da]	Abundance Ratio: (F2) / (F1)	Abundance Ratio: (F3) / (F1)	Abundance Ratio Variability [%]: (F2) / (F1)	Abundance Ratio Variability [%]: (F3) / (F1)	Abundances (Grouped): F1	Abundances (Grouped): F2	Abundances (Grouped): F3	Abundance: F1: Sample	Abundance: F2: Sample	Abundance: F3: Sample	Quan Info	Found in Sample: [S1] F1: Sample	Found in Sample: [S2] F2: Sample	Found in Sample: [S3] F3: Sample	Confidence (by Search Engine): Mascot	Percolator q-Value (by Search Engine): Mascot	Percolator PEP (by Search Engine): Mascot	Ions Score (by Search Engine): Mascot	Top Apex RT [min]	Sequence in Protein	Positions in Protein	Peptide Group Modifications in Protein	Quan Usage
	FALSE	High	[K].ITITNDKGR.[L]			0.00687532	0	4	48	8	5729877; 167466173; 189053456; 119623932	5729877 [501-509]; 167466173 [501-509]; 189053456 [503-511]; 119623932 [567-575]	1	1017.57	0.097	0.01	0		273.4	26.6		59539396	4.69352e+06		Shared	High	High	Not Found	High	0	0.02697	39	15.52	K.ITITNDKGR.L	[503-511]		Not Used
	FALSE	High	[K].ITITNDK.[G]			0.140132	0	4	48	8	5729877; 167466173; 189053456; 119623932	5729877 [501-507]; 167466173 [501-507]; 189053456 [503-509]; 119623932 [567-573]	0	804.446	0.807	0.25	0	0	145.9	117.7	36.5	315439924	206168632	49883190	Shared	High	High	High	High	0.001301	0.1356	59	19.07	K.ITITNDK.G	[503-509]		Not Used
	FALSE	High	[RK].VEIIANDQGNR.[IT-]			0.0020231	0	6	74	16	254540166; 395759492; 5729877; 167466173; 189053456; 119623932	254540166 [51-61]; 395759492 [27-37]; 5729877 [26-36]; 167466173 [26-36]; 189053456 [28-38]; 119623932 [92-102]	0	1228.63	0.354	0.298	0	0	181.6	64.3	54.1	370640058	106337428	69951744	Shared	High	High	High	High	0	2.644e-05	59	23.87	R.VEILANDQGNR.T	[28-38]		Not Used
	FALSE	High	[R].TTPSYVAFTDTER.[L]			0.000172554	0	5	62	5	395759492; 5729877; 167466173; 189053456; 119623932	395759492 [38-50]; 5729877 [37-49]; 167466173 [37-49]; 189053456 [39-51]; 119623932 [103-115]	0	1487.7	0.935	0.805	0	0	109.5	102.3	88.1	293389676	222207280	149443184	Shared	High	High	High	High	0	1.288e-05	90	28.52	R.TTPSYVAFTDTER.L	[39-51]		Not Used
	FALSE	High	[K].DAGAIAGLNVLR.[I]			0.00287519	0	1	7	4	189053456	189053456 [162-173]	0	1169.66	1.238	1.199	0	0	87.3	108	104.7	56714640	56894212	43049972		High	High	High	High	0	4.7e-05	55	30.77	K.DAGAIAGLNVLR.I	[162-173]		Used
	FALSE	High	[K].ATAGDTHLGGEDFDNR.[LQ]			2.80045e-05	0	3	47	5	167466173; 189053456; 119623932	167466173 [221-236]; 189053456 [223-238]; 119623932 [287-302]	0	1675.73	0.352	0.208	0	0	192.2	67.7	40.1	86865006	24789388	11460599	Shared	High	High	High	High	0	4.293e-08	70	25.16	K.ATAGDTHLGGEDFDNR.L	[223-238]		Not Used
FALSE	High	Master Protein	698443365	PREDICTED: tubulin beta-7 chain-like [Gavia stellata]	0	42.057	41	9	40	1	1	212	24.3	5	1102	9				Pf03953	104252378	LOC104252378					0.781	1.452	0	0	92.8	72.5	134.7	6.64993e+06	4.21086e+06	6.10901e+06	High	Peak Found	High
	Checked	Confidence	Annotated Sequence	Modifications	Modifications in Master Proteins	Qvality PEP	Qvality q-value	# Protein Groups	# Proteins	# PSMs	Master Protein Accessions	Positions in Master Proteins	# Missed Cleavages	Theo. MH+ [Da]	Abundance Ratio: (F2) / (F1)	Abundance Ratio: (F3) / (F1)	Abundance Ratio Variability [%]: (F2) / (F1)	Abundance Ratio Variability [%]: (F3) / (F1)	Abundances (Grouped): F1	Abundances (Grouped): F2	Abundances (Grouped): F3	Abundance: F1: Sample	Abundance: F2: Sample	Abundance: F3: Sample	Quan Info	Found in Sample: [S1] F1: Sample	Found in Sample: [S2] F2: Sample	Found in Sample: [S3] F3: Sample	Confidence (by Search Engine): Mascot	Percolator q-Value (by Search Engine): Mascot	Percolator PEP (by Search Engine): Mascot	Ions Score (by Search Engine): Mascot	Top Apex RT [min]	Sequence in Protein	Positions in Protein	Peptide Group Modifications in Protein	Quan Usage
	FALSE	High	[-].MSGVTTCLR.[F]	1xCarboxymethyl [C7]		0.0576556	0	1	2	2	698443365	698443365 [1-9]	0	1025.48	0.781	1.452	0	0	92.8	72.5	134.7	6.64993e+06	4.21086e+06	6.10901e+06		High	Peak Found	High	High	0	0.006762	44	26.12	-.MSGVTTCLR.F	[1-9]		Used
	FALSE	High	[K].NSSYFVEWIPNNVK.[TV]			0.00103015	0	3	63	4	698443365; 574584803; 189069169	698443365 [105-118]; 574584803 [388-401]; 189069169 [337-350]	0	1696.83	1.274	0.777	0	0	98.4	125.3	76.4	139443344	143920298	68526992	Shared	High	High	High	High	0	8.672e-06	44	31.64	K.NSSYFVEWIPNNVK.T	[105-118]		Not Used
	FALSE	High	[R].ISEQFTAMFR.[R]			0.0222092	0	3	54	3	698443365; 574584803; 189069169	698443365 [149-158]; 574584803 [432-441]; 189069169 [381-390]	0	1229.6	0.996	0.01	0		150.3	149.7		46412504	37459644		Shared	High	High	High	High	0	0.001384	64	30.65	R.ISEQFTAMFR.R	[149-158]		Not Used
	FALSE	High	[K].TAVCDIPPR.[G]	1xCarboxymethyl [C4]		0.0217978	0	3	56	7	698443365; 574584803; 189069169	698443365 [119-127]; 574584803 [402-410]; 189069169 [351-359]	0	1029.5	0.774	0.304	0	0	144.4	111.7	43.9	76850934	48196366	14796936	Shared	High	High	High	High	0	0.002795	52	25.24	K.TAVCDIPPR.G	[119-127]		Not Used
	FALSE	High	[R].FPGQLNADLR.[K]			0.0167723	0	3	80	5	698443365; 574584803; 189069169	698443365 [10-19]; 574584803 [293-302]; 189069169 [242-251]	0	1130.6	1.293	0.73	0	0	99.2	128.4	72.4	130101512	136363136	60070716	Shared	High	High	High	High	0	0.002237	57	28.39	R.FPGQLNADLR.K	[10-19]		Not Used
	FALSE	High	[R].KLAVNMVPFPR.[LV]			0.172691	0	3	76	2	698443365; 574584803; 189069169	698443365 [20-30]; 574584803 [303-313]; 189069169 [252-262]	1	1271.73	1.045	0.01	0		146.7	153.3		19391760	16423726		Shared	High	High	Not Found	High	0.0001922	0.07014	35	29.09	R.KLAVNMVPFPR.L	[20-30]		Not Used
	FALSE	High	[K].LAVNMVPFPR.[LV]			0.0126602	0	3	76	5	698443365; 574584803; 189069169	698443365 [21-30]; 574584803 [304-313]; 189069169 [253-262]	0	1143.63	1.177	1.202	0	0	88.8	104.5	106.7	1.18665e+08	1.13137e+08	9.02485e+07	Shared	High	High	High	High	0	0.001328	56	30.6	K.LAVNMVPFPR.L	[21-30]		Not Used
	FALSE	High	[R].LHFFMPGFAPLTSR.[G]	1xOxidation [M5]		0.0011462	0	3	61	1	698443365; 574584803; 189069169	698443365 [31-44]; 574584803 [314-327]; 189069169 [263-276]	0	1636.83	2.18	0.01	0		94.3	205.7		15348058	27114428		Excluded Modification	Peak Found	High	Not Found	High	0	1.032e-05	37	30.9	R.LHFFMPGFAPLTSR.G	[31-44]		Not Used
	FALSE	High	[R].LHFFMPGFAPLTSR.[G]			0.00104317	0	3	61	7	698443365; 574584803; 189069169	698443365 [31-44]; 574584803 [314-327]; 189069169 [263-276]	0	1620.84	1.044	1.764	0	0	78.8	82.2	139	158940384	134426864	177472776	Shared	High	High	High	High	0	8.876e-06	61	31.98	R.LHFFMPGFAPLTSR.G	[31-44]		Not Used
	FALSE	High	[KR].NMMAACDPR.[H]	1xCarboxymethyl [C6]		0.249245	0.00383315	3	72	2	698443365; 574584803; 189069169	698443365 [66-74]; 574584803 [349-357]; 189069169 [298-306]	0	1066.41	0.25	0.22	0	0	204	51.1	44.9	70217720	14245718	9784080	Shared	Peak Found	High	High	High	0.000942	0.1124	26	24.63	K.NMMAACDPR.H	[66-74]		Not Used
	FALSE	High	[KR].NMMAACDPR.[H]	1xCarboxymethyl [C6]; 1xOxidation [M2]		0.256101	0.00383315	3	72	2	698443365; 574584803; 189069169	698443365 [66-74]; 574584803 [349-357]; 189069169 [298-306]	0	1082.41	1.348	1.16	0	0	85.5	115.3	99.2	9012263	9847372	6.61311e+06	Excluded Modification	Peak Found	High	High	High	0.0003815	0.08723	21	24.63	K.NMMAACDPR.H	[66-74]		Not Used
FALSE	High	Master Protein	6807647	hypothetical protein [Homo sapiens]	0	38.522	10	8	19	1	1	737	84.8	5.35	557	8	cell organization and biogenesis;metabolic process;regulation of biological process;response to stimulus;transport	cell surface;cytoplasm;cytosol;extracellular;membrane;mitochondrion;nucleus;organelle lumen	enzyme regulator activity;nucleotide binding;protein binding;RNA binding	Pf00183, Pf02518, Pf13589	3326	HSP90AB1	6				0.472	0.01	0		203.8	96.2		61440928	23519842		High	High	Not Found
	Checked	Confidence	Annotated Sequence	Modifications	Modifications in Master Proteins	Qvality PEP	Qvality q-value	# Protein Groups	# Proteins	# PSMs	Master Protein Accessions	Positions in Master Proteins	# Missed Cleavages	Theo. MH+ [Da]	Abundance Ratio: (F2) / (F1)	Abundance Ratio: (F3) / (F1)	Abundance Ratio Variability [%]: (F2) / (F1)	Abundance Ratio Variability [%]: (F3) / (F1)	Abundances (Grouped): F1	Abundances (Grouped): F2	Abundances (Grouped): F3	Abundance: F1: Sample	Abundance: F2: Sample	Abundance: F3: Sample	Quan Info	Found in Sample: [S1] F1: Sample	Found in Sample: [S2] F2: Sample	Found in Sample: [S3] F3: Sample	Confidence (by Search Engine): Mascot	Percolator q-Value (by Search Engine): Mascot	Percolator PEP (by Search Engine): Mascot	Ions Score (by Search Engine): Mascot	Top Apex RT [min]	Sequence in Protein	Positions in Protein	Peptide Group Modifications in Protein	Quan Usage
	FALSE	High	[R].YESLTDPSKLDSGK.[E]			0.000284301	0	2	56	6	153792590; 6807647	153792590 [183-196]; 6807647 [56-69]	1	1539.75	0.474	0.564	0	0	147.2	69.8	83	111421760	42812584	3.97765e+07	Shared	High	High	High	High	0	1.038e-06	78	25.96	R.YESLTDPSKLDSGK.E	[56-69]		Not Used
	FALSE	High	[R].YESLTDPSK.[L]			0.0607408	0	2	59	2	153792590; 6807647	153792590 [183-191]; 6807647 [56-64]	0	1039.49	0.477	0.352	0	0	164.1	78.2	57.7	41528808	16042048	9247453	Shared	High	Peak Found	High	High	0	0.007377	45	23.39	R.YESLTDPSK.L	[56-64]		Not Used
	FALSE	High	[K].SLTNDWEDHLAVK.[H]			0.00392244	0	2	25	5	153792590; 6807647	153792590 [437-449]; 6807647 [307-319]	0	1527.74	0.909	0.664	0	0	116.6	105.9	77.5	46128736	33962152	19396718	Shared	High	High	High	High	0	7.857e-05	61	29.06	K.SLTNDWEDHLAVK.H	[307-319]		Not Used
	FALSE	High	[K].EGLELPEDEEEKK.[KI]			0.0223481	0	2	28	1	153792590; 6807647	153792590 [669-681]; 6807647 [539-551]	1	1544.73	0.503	0.237	0	0	172.4	86.7	40.9	32076678	13079600	4813314	Shared	Peak Found	High	Peak Found	High	0	0.001398	35	26.33	K.EGLELPEDEEEKK.K	[539-551]		Not Used
	FALSE	High	[K].EGLELPEDEEEK.[K]			0.00931645	0	2	28	1	153792590; 6807647	153792590 [669-680]; 6807647 [539-550]	0	1416.64	1.492	0.01	0		120.4	179.6		5142252	6219365		Shared	High	Peak Found	Not Found	High	0	0.000328	24	27.79	K.EGLELPEDEEEK.K	[539-550]		Not Used
	FALSE	High	[R].APFDLFENK.[K]			0.0838982	0	1	11	2	6807647	6807647 [339-347]	0	1080.54	0.472	0.01	0		203.8	96.2		61440928	23519842			High	High	Not Found	High	0	0.01273	41	30.98	R.APFDLFENK.K	[339-347]		Used
	FALSE	High	[K].HFSVEGQLEFR.[A]			0.00922934	0	2	28	1	153792590; 6807647	153792590 [450-460]; 6807647 [320-330]	0	1348.66		100					300			10544474	Shared	Not Found	Not Found	High	High	0	0.0003224	30	23.21	K.HFSVEGQLEFR.A	[320-330]		Not Used
	FALSE	High	[R].GVVDSEDIPLNLSR.[E]			0.000745505	0	2	41	2	153792590; 6807647	153792590 [509-522]; 6807647 [379-392]	0	1513.79		100					300			62431900	Shared	Not Found	Not Found	High	High	0	5.105e-06	79	24.81	R.GVVDSEDLPLNISR.E	[379-392]		Not Used
FALSE	High	Master Protein	62089230	ADP,ATP carrier protein, liver isoform T2 variant [Homo sapiens]	0	36.257	19	5	37	1	1	323	35.4	9.85	868	5	cell death;cell organization and biogenesis;regulation of biological process;response to stimulus;transport	membrane;mitochondrion;nucleus	protein binding;transporter activity	Pf00153	293	SLC25A6	X|Y	Electron Transport Chain			0.01	0.871		0	160.4		139.6	34766608		1.91609e+07	High	High	High
	Checked	Confidence	Annotated Sequence	Modifications	Modifications in Master Proteins	Qvality PEP	Qvality q-value	# Protein Groups	# Proteins	# PSMs	Master Protein Accessions	Positions in Master Proteins	# Missed Cleavages	Theo. MH+ [Da]	Abundance Ratio: (F2) / (F1)	Abundance Ratio: (F3) / (F1)	Abundance Ratio Variability [%]: (F2) / (F1)	Abundance Ratio Variability [%]: (F3) / (F1)	Abundances (Grouped): F1	Abundances (Grouped): F2	Abundances (Grouped): F3	Abundance: F1: Sample	Abundance: F2: Sample	Abundance: F3: Sample	Quan Info	Found in Sample: [S1] F1: Sample	Found in Sample: [S2] F2: Sample	Found in Sample: [S3] F3: Sample	Confidence (by Search Engine): Mascot	Percolator q-Value (by Search Engine): Mascot	Percolator PEP (by Search Engine): Mascot	Ions Score (by Search Engine): Mascot	Top Apex RT [min]	Sequence in Protein	Positions in Protein	Peptide Group Modifications in Protein	Quan Usage
	FALSE	High	[R].MMMQSGR.[K]	3xOxidation [M1; M2; M3]		0.202498	0	2	14	1	62089230; 339721	62089230 [263-269]; 339721 [192-198]	0	888.337	0.458	0.01	0		205.8	94.2		6.60923e+06	2.45156e+06		Excluded Modification	High	Peak Found	Not Found	High	0	0.05789	36	18.5	R.MMMQSGR.K	[263-269]		Not Used
	FALSE	High	[R].MMMQSGR.[K]	1xOxidation [M]		0.219002	0	2	14	8	62089230; 339721	62089230 [263-269]; 339721 [192-198]	0	856.347	0.443	0.734	0	0	137.9	61	101.1	16975942	6.08765e+06	7.88137e+06	Excluded Modification	High	High	High	High	0	0.06624	38	18.51	R.MMMQSGR.K	[263-269]		Not Used
	FALSE	High	[R].YFPTQALNFAFK.[D]			0.00559053	0	3	20	3	62089230; 13775208; 339721	62089230 [106-117]; 13775208 [93-104]; 339721 [35-46]	0	1446.74	0.919	1.222	0	0	95.5	87.8	116.7	170097216	126649795	131574424	Shared	High	High	High	High	0	0.0002373	52	32.16	R.YFPTQALNFAFK.D	[106-117]		Not Used
	FALSE	High	[R].YFAGNLASGGAAGATSLCFVYPLDFAR.[T]	1xCarboxymethyl [C18]		2.11998e-07	0	1	11	6	62089230	62089230 [137-163]	0	2797.33	0.01	0.871		0	160.4		139.6	34766608		1.91609e+07		High	High	High	High	0	2.796e-11	104	33.82	R.YFAGNLASGGAAGATSLCFVYPLDFAR.T	[137-163]		Used
	FALSE	High	[K].TAVAPIER.[V]			0.0390955	0	2	18	6	62089230; 13775208	62089230 [49-56]; 13775208 [36-43]	0	856.489	0.27	0.324	0	0	188.1	50.9	61	335665460	73575047	68875584	Shared	High	High	High	High	0	0.003531	60	21.35	K.TAVAPIER.V	[49-56]		Not Used
	FALSE	High	[R].MMMQSGR.[K]	2xOxidation [M]		0.229568	0.00195593	2	14	5	62089230; 339721	62089230 [263-269]; 339721 [192-198]	0	872.342	0.347	0.582	0	0	155.6	54	90.5	1.9991e+07	5.62041e+06	7356898	Excluded Modification	High	High	High	High	0.002927	0.1725	24	18.5	R.MMMQSGR.K	[263-269]		Not Used
	FALSE	High	[R].MMMQSGR.[K]			0.237932	0.00195593	2	14	3	62089230; 339721	62089230 [263-269]; 339721 [192-198]	0	840.352		100					300			20326826	Shared	Not Found	Not Found	High	High	0.002212	0.1546	23	1.05	R.MMMQSGR.K	[263-269]		Not Used
	FALSE	High	[R].LAADVGK.[ASG]			0.242538	0.00195593	2	15	5	62089230; 339721	62089230 [166-172]; 339721 [95-101]	0	673.388	100	100				168.5	131.5		38600973	2.35123e+07	Shared	Not Found	High	High	High	0.0001922	0.07934	57	16.92	R.LAADVGK.S	[166-172]		Not Used
FALSE	High	Master Protein	1034604119	PREDICTED: ATP synthase subunit alpha, mitochondrial isoform X1 [Homo sapiens]	0	34.058	14	8	28	8	1	586	64.1	9.28	702	8	cell organization and biogenesis;metabolic process;regulation of biological process;transport	membrane;mitochondrion;organelle lumen	catalytic activity;nucleotide binding;protein binding;RNA binding;transporter activity	Pf00006, Pf00306, Pf02663, Pf02874, Pf05943	498	ATP5A1	18	Electron Transport Chain; Oxidative phosphorylation			0.895	0.608	8.51	44.78	119.8	128.7	51.5	5.62137e+08	4.89093e+08	1.5287e+08	High	High	High
	Checked	Confidence	Annotated Sequence	Modifications	Modifications in Master Proteins	Qvality PEP	Qvality q-value	# Protein Groups	# Proteins	# PSMs	Master Protein Accessions	Positions in Master Proteins	# Missed Cleavages	Theo. MH+ [Da]	Abundance Ratio: (F2) / (F1)	Abundance Ratio: (F3) / (F1)	Abundance Ratio Variability [%]: (F2) / (F1)	Abundance Ratio Variability [%]: (F3) / (F1)	Abundances (Grouped): F1	Abundances (Grouped): F2	Abundances (Grouped): F3	Abundance: F1: Sample	Abundance: F2: Sample	Abundance: F3: Sample	Quan Info	Found in Sample: [S1] F1: Sample	Found in Sample: [S2] F2: Sample	Found in Sample: [S3] F3: Sample	Confidence (by Search Engine): Mascot	Percolator q-Value (by Search Engine): Mascot	Percolator PEP (by Search Engine): Mascot	Ions Score (by Search Engine): Mascot	Top Apex RT [min]	Sequence in Protein	Positions in Protein	Peptide Group Modifications in Protein	Quan Usage
	FALSE	High	[R].VLSIGDGIAR.[V]			0.0204801	0	1	9	3	1034604119	1034604119 [74-83]	0	1000.58	0.895	0.01	0		158.3	141.7		164738742	119530007			High	High	Not Found	High	0	0.001206	47	28.05	R.VLSIGDGIAR.V	[74-83]		Used
	FALSE	High	[R].VVDALGNAIDGK.[G]			0.00447473	0	1	9	3	1034604119	1034604119 [150-161]	0	1171.63	1.344	1.767	0	0	73	98.1	128.9	39309232	4.2828e+07	43952672		High	High	High	High	0	0.0003477	74	27.62	R.VVDALGNAIDGK.G	[150-161]		Used
	FALSE	High	[R].EAYPGDVFYLHSR.[L]			0.00136222	0	1	10	3	1034604119	1034604119 [335-347]	0	1553.74	0.873	1.234	0	0	96.6	84.3	119.2	43214024	30570356	33748156		High	High	High	High	0	1.378e-05	53	29.13	R.EAYPGDVFYLHSR.L	[335-347]		Used
	FALSE	High	[K].AVDSLVPIGR.[G]			0.00979503	0	1	12	6	1034604119	1034604119 [195-204]	0	1026.59	0.949	0.605	0	0	117.5	111.5	71	110344840	84894313	42237560		High	High	High	High	0	0.03822	48	28.82	K.AVDSLVPIGR.G	[195-204]		Used
	FALSE	High	[K].GIRPAINVGLSVSR.[V]			0.0026005	0	1	10	3	1034604119	1034604119 [403-416]	0	1438.85	1.266	0.01	0		132.4	167.6		36867319	37821835			High	High	Not Found	High	0	3.999e-05	33	28.24	K.GIRPAINVGLSVSR.V	[403-416]		Used
	FALSE	High	[K].HALIIYDDLSK.[Q]			0.000998308	0	1	10	3	1034604119	1034604119 [306-316]	0	1287.69	100					300			76326144			High	High	High	High	0	8.978e-05	49	28.69	K.HALIIYDDLSK.Q	[306-316]		Used
	FALSE	High	[K].LELAQYR.[E]			0.282033	0.00760509	1	10	2	1034604119	1034604119 [435-441]	0	892.489	0.831	0.112	0	0	154.4	128.3	17.3	100671320	67811920	7.13772e+06		Peak Found	High	High	High	0.0007596	0.1034	27	26.43	K.LELAQYR.E	[435-441]		Used
	FALSE	High	[K].APGIIPR.[TI]			0.301201	0.00926593	1	11	5	1034604119	1034604119 [176-182]	0	723.451	0.54	0.608	0	0	139.6	75.4	85	6.69913e+07	2.93101e+07	25793818		High	High	High	High	0.000942	0.1162	42	24.17	K.APGIIPR.I	[176-182]		Used
FALSE	High	Master Protein	386869503	40S ribosomal protein S3 isoform 2 [Homo sapiens]	0	23.556	23	7	26	7	1	259	28.5	9.73	590	7	cell death;cell division;cell organization and biogenesis;metabolic process;regulation of biological process;response to stimulus;transport	cytoplasm;cytosol;endoplasmic reticulum;membrane;nucleus;organelle lumen;ribosome	catalytic activity;DNA binding;protein binding;RNA binding;structural molecule activity	Pf00189, Pf07650	6188	RPS3	11	Cytoplasmic Ribosomal Proteins	ENSG00000149273.14		1.017	0.64	31.48	38.1	102.5	99.8	97.8	451383552	3.56134e+08	2.7261e+08	High	High	High
	Checked	Confidence	Annotated Sequence	Modifications	Modifications in Master Proteins	Qvality PEP	Qvality q-value	# Protein Groups	# Proteins	# PSMs	Master Protein Accessions	Positions in Master Proteins	# Missed Cleavages	Theo. MH+ [Da]	Abundance Ratio: (F2) / (F1)	Abundance Ratio: (F3) / (F1)	Abundance Ratio Variability [%]: (F2) / (F1)	Abundance Ratio Variability [%]: (F3) / (F1)	Abundances (Grouped): F1	Abundances (Grouped): F2	Abundances (Grouped): F3	Abundance: F1: Sample	Abundance: F2: Sample	Abundance: F3: Sample	Quan Info	Found in Sample: [S1] F1: Sample	Found in Sample: [S2] F2: Sample	Found in Sample: [S3] F3: Sample	Confidence (by Search Engine): Mascot	Percolator q-Value (by Search Engine): Mascot	Percolator PEP (by Search Engine): Mascot	Ions Score (by Search Engine): Mascot	Top Apex RT [min]	Sequence in Protein	Positions in Protein	Peptide Group Modifications in Protein	Quan Usage
	FALSE	High	[R].RACYGVLR.[F]	1xCarboxymethyl [C3]		0.195759	0	1	8	2	386869503	386869503 [133-140]	1	995.509	0.728	0.01	0		173.6	126.4		28944324	17080932			High	High	Not Found	High	0.001301	0.1292	26	23.44	R.RACYGVLR.F	[133-140]		Used
	FALSE	High	[K].LLGGLAVR.[R]			0.143452	0	1	8	1	386869503	386869503 [125-132]	0	798.52		100					300			64286728		Not Found	Not Found	High	High	0	0.03182	31	21.09	K.LLGGLAVR.R	[125-132]		Used
	FALSE	High	[R].ELAEDGYSGVEVR.[V]			0.000598402	0	1	8	3	386869503	386869503 [28-40]	0	1423.67	0.908	0.64	0	0	117.7	106.9	75.4	76421216	56224476	30957168		High	High	High	High	0	3.545e-06	95	27.31	R.ELAEDGYSGVEVR.V	[28-40]		Used
	FALSE	High	[K].AELNEFLTR.[E]			0.035187	0	1	8	5	386869503	386869503 [19-27]	0	1092.57	1.16	1.283	0	0	87.1	101.1	111.8	138123520	129836954	112153213		High	High	High	High	0	0.002966	56	29.21	K.AELNEFLTR.E	[19-27]		Used
	FALSE	High	[K].GCEVVVSGK.[L]	1xCarboxymethyl [C2]		0.112614	0	1	9	7	386869503	386869503 [149-157]	0	935.45	0.43	0.272	0	0	176.2	75.8	48	100387304	34999256	1.72978e+07		High	High	High	High	0	0.04108	38	21.6	K.GCEVVVSGK.L	[149-157]		Used
	FALSE	High	[R].GLCAIAQAESLR.[Y]	1xCarboxymethyl [C3]		0.00256806	0	1	7	5	386869503	386869503 [111-122]	0	1289.65	1.72	1.492	0	0	71.2	122.5	106.3	39935084	55649496	37709896		High	High	High	High	0	0.0002141	48	30.13	R.GLCAIAQAESLR.Y	[111-122]		Used
	FALSE	High	[R].ACYGVLR.[F]	1xCarboxymethyl [C2]		0.255409	0.00383315	1	8	3	386869503	386869503 [134-140]	0	839.408	1.139	0.239	0	0	126.2	143.7	30.1	67572104	6.2343e+07	10205320		High	High	High	High	0.0003815	0.08703	36	26.3	R.ACYGVLR.F	[134-140]		Used
FALSE	High	Master Protein	16741033	Proteasome (prosome, macropain) 26S subunit, ATPase, 1 [Homo sapiens]	0	19.004	16	6	14	5	1	440	49.2	6.27	259	6	metabolic process;regulation of biological process;response to stimulus;transport	cytosol;membrane;nucleus;proteasome	catalytic activity;nucleotide binding;protein binding;RNA binding	Pf00004, Pf00910, Pf01078, Pf05496, Pf05673, Pf05729, Pf07724, Pf07726, Pf07728, Pf13191, Pf13401	5700	PSMC1	14	Proteasome Degradation; Parkin-Ubiquitin Proteasomal System pathway			1.26	0.497	36.82	23.36	110.6	120.2	69.2	9.23668e+07	8.1308e+07	3.65905e+07	High	High	High
	Checked	Confidence	Annotated Sequence	Modifications	Modifications in Master Proteins	Qvality PEP	Qvality q-value	# Protein Groups	# Proteins	# PSMs	Master Protein Accessions	Positions in Master Proteins	# Missed Cleavages	Theo. MH+ [Da]	Abundance Ratio: (F2) / (F1)	Abundance Ratio: (F3) / (F1)	Abundance Ratio Variability [%]: (F2) / (F1)	Abundance Ratio Variability [%]: (F3) / (F1)	Abundances (Grouped): F1	Abundances (Grouped): F2	Abundances (Grouped): F3	Abundance: F1: Sample	Abundance: F2: Sample	Abundance: F3: Sample	Quan Info	Found in Sample: [S1] F1: Sample	Found in Sample: [S2] F2: Sample	Found in Sample: [S3] F3: Sample	Confidence (by Search Engine): Mascot	Percolator q-Value (by Search Engine): Mascot	Percolator PEP (by Search Engine): Mascot	Ions Score (by Search Engine): Mascot	Top Apex RT [min]	Sequence in Protein	Positions in Protein	Peptide Group Modifications in Protein	Quan Usage
	FALSE	High	[R].VVGSELIQK.[Y]			0.131363	0	1	11	3	16741033	16741033 [250-258]	0	972.572	0.94	0.314	0	0	133.1	125.1	41.8	57256168	43626648	11366142		High	High	High	High	0	0.02726	27	25.9	R.VVGSELIQK.Y	[250-258]		Used
	FALSE	High	[R].TMLELLNQLDGFDSR.[G]			0.000328484	0	1	7	3	16741033	16741033 [308-322]	0	1751.86	2.664	2.111	0	0	51.9	138.4	109.7	3.49565e+06	7545835	4.6709e+06		High	High	High	High	0	1.323e-06	86	33.6	R.TMLELLNQLDGFDSR.G	[308-322]		Used
	FALSE	High	[R].IKDYLLMEEEFIR.[N]			0.0175765	0	1	8	1	16741033	16741033 [68-80]	1	1698.88		100					300			8531351		Not Found	Not Found	High	High	0	0.000935	29	26.06	R.IKDYLLMEEEFIR.N	[68-80]		Used
	FALSE	High	[R].IETLDPALIRPGR.[I]			0.0042424	0	1	7	2	16741033	16741033 [334-346]	0	1450.84	1.013	0.788	0	0	107.1	108.5	84.4	22297764	18311958	11115899		High	Peak Found	High	High	0	0.0006713	15	28.8	R.IETLDPALIRPGR.I	[334-346]		Used
	FALSE	High	[KR].GVILYGPPGTGK.[T]			0.0102019	0	3	33	6	16741033; 695370; 4591	16741033 [221-232]; 695370 [185-196]; 4591 [184-195]	0	1158.65	0.722	1.23	0	0	101.6	73.3	125	32569626	19045170	25359522	Shared	High	High	High	High	0	0.0003809	61	28.46	K.GVILYGPPGTGK.T	[221-232]		Not Used
	FALSE	High	[K].DDLSGADIK.[A]			0.254029	0.00383315	1	9	2	16741033	16741033 [388-396]	0	933.452	1.566	0.154	0	0	110.3	172.7	17	9317174	1.18235e+07	906230		Peak Found	High	High	High	0.0003815	0.08623	19	19.28	K.DDLSGADIK.A	[388-396]		Used
FALSE	High	Master Protein	2627129	polyubiquitin [Homo sapiens]	0	18.694	56	4	40	4	1	609	68.4	7.65	497	4	cell communication;cell organization and biogenesis;cellular homeostasis;defense response;metabolic process;regulation of biological process;response to stimulus;transport	cytosol;membrane;nucleus	protein binding;RNA binding	Pf00240, Pf11976, Pf13019, Pf13881, Pf14560	7316	UBC	12	Proteasome Degradation; DNA Replication			0.878	0.732	63.28	37.27	126.1	98.7	75.2	812863645	5.15364e+08	3.06756e+08	High	High	High
	Checked	Confidence	Annotated Sequence	Modifications	Modifications in Master Proteins	Qvality PEP	Qvality q-value	# Protein Groups	# Proteins	# PSMs	Master Protein Accessions	Positions in Master Proteins	# Missed Cleavages	Theo. MH+ [Da]	Abundance Ratio: (F2) / (F1)	Abundance Ratio: (F3) / (F1)	Abundance Ratio Variability [%]: (F2) / (F1)	Abundance Ratio Variability [%]: (F3) / (F1)	Abundances (Grouped): F1	Abundances (Grouped): F2	Abundances (Grouped): F3	Abundance: F1: Sample	Abundance: F2: Sample	Abundance: F3: Sample	Quan Info	Found in Sample: [S1] F1: Sample	Found in Sample: [S2] F2: Sample	Found in Sample: [S3] F3: Sample	Confidence (by Search Engine): Mascot	Percolator q-Value (by Search Engine): Mascot	Percolator PEP (by Search Engine): Mascot	Ions Score (by Search Engine): Mascot	Top Apex RT [min]	Sequence in Protein	Positions in Protein	Peptide Group Modifications in Protein	Quan Usage
	FALSE	High	[K].TITXEVEPSDTIENVK.[A]			8.22334e-05	0	1	107	12	2627129	2627129 [468-483]	0	1787.93	1.459	0.953	0	0	87.9	128.3	83.8	109070136	128937504	65793268		High	High	High	High	0	1.345e-07	62	30.12	K.TITXEVEPSDTIENVK.A	[468-483]		Used
	FALSE	High	[R].TLSDYNIQK.[ERWKV]			0.0718579	0	1	107	12	2627129	2627129 [55-63]; [131-139]; [207-215]; [283-291]; [359-367]; [435-443]; [511-519]; [587-595]	0	1081.55	0.529	0.266	0	0	167.1	88.4	44.5	478517792	204995824	80608952		High	High	High	High	0	0.01052	43	25.26	R.TLSDYNIQK.E; R.TLSDYNIQK.E; R.TLSDYNIQK.E; R.TLSDYNIQK.E; R.TLSDYNIQK.E; R.TLSDYNIQK.E; R.TLSDYNIQK.E; R.TLSDYNIQK.E	[55-63]; [131-139]; [207-215]; [283-291]; [359-367]; [435-443]; [511-519]; [587-595]		Used
	FALSE	High	[KR].EGIPPDQQR.[LS]			0.122014	0	1	108	20	2627129	2627129 [34-42]; [110-118]; [186-194]; [262-270]; [338-346]; [414-422]; [490-498]; [566-574]	0	1039.52	0.487	0.562	0	0	146.4	71.3	82.3	128349893	50626189	4.56333e+07		High	High	High	High	0	0.0379	35	19.27	K.EGIPPDQQR.L; K.EGIPPDQQR.L; K.EGIPPDQQR.L; K.EGIPPDQQR.L; K.EGIPPDQQR.L; K.EGIPPDQQR.L; K.EGIPPDQQR.L; K.EGIPPDQQR.L	[34-42]; [110-118]; [186-194]; [262-270]; [338-346]; [414-422]; [490-498]; [566-574]		Used
	FALSE	High	[KR].ESTIHLVLR.[L-]			0.00837547	0	1	105	25	2627129	2627129 [64-72]; [140-148]; [216-224]; [292-300]; [368-376]; [444-452]; [520-528]; [596-604]	0	1067.62	1.665	1.87	0	0	66.1	110.2	123.7	96925824	1.30805e+08	114720808		High	High	High	High	0	0.0009339	39	26.98	K.ESTLHLVLR.L; K.ESTLHLVLR.L; K.ESTLHLVLR.L; K.ESTLHLVLR.L; K.ESTLHLVLR.L; K.ESTLHLVLR.L; K.ESTLHLVLR.L; K.ESTLHLVLR.L	[64-72]; [140-148]; [216-224]; [292-300]; [368-376]; [444-452]; [520-528]; [596-604]		Used
FALSE	High	Master Protein	28336	mutant beta-actin (beta'-actin) [Homo sapiens]	0	17.882	17	4	6	4	1	375	41.8	5.39	112	4	cell organization and biogenesis;cellular component movement;metabolic process;regulation of biological process;response to stimulus	cytoplasm;cytoskeleton;cytosol;membrane;nucleus	DNA binding;nucleotide binding;protein binding;structural molecule activity	Pf00022	60	ACTB	7	Pathogenic Escherichia coli infection; Fas Ligand (FasL) pathway and Stress induction of Heat Shock Proteins (HSP) regulation; Myometrial Relaxation and Contraction Pathways; Arrhythmogenic Right Ventricular Cardiomyopathy; Focal Adhesion; Regulation of Actin Cytoskeleton			0.421	0.482	18.48	39.96	86.9	63.5	149.7	4.4738e+07	2.64847e+07	4.87855e+07	High	High	High
	Checked	Confidence	Annotated Sequence	Modifications	Modifications in Master Proteins	Qvality PEP	Qvality q-value	# Protein Groups	# Proteins	# PSMs	Master Protein Accessions	Positions in Master Proteins	# Missed Cleavages	Theo. MH+ [Da]	Abundance Ratio: (F2) / (F1)	Abundance Ratio: (F3) / (F1)	Abundance Ratio Variability [%]: (F2) / (F1)	Abundance Ratio Variability [%]: (F3) / (F1)	Abundances (Grouped): F1	Abundances (Grouped): F2	Abundances (Grouped): F3	Abundance: F1: Sample	Abundance: F2: Sample	Abundance: F3: Sample	Quan Info	Found in Sample: [S1] F1: Sample	Found in Sample: [S2] F2: Sample	Found in Sample: [S3] F3: Sample	Confidence (by Search Engine): Mascot	Percolator q-Value (by Search Engine): Mascot	Percolator PEP (by Search Engine): Mascot	Ions Score (by Search Engine): Mascot	Top Apex RT [min]	Sequence in Protein	Positions in Protein	Peptide Group Modifications in Protein	Quan Usage
	FALSE	High	[R].VAPEEHPVLLTEAPLNPK.[A]			0.000127642	0	1	35	3	28336	28336 [96-113]	0	1954.06	0.811	1.297	0	0	96.5	78.3	125.2	38676512	25413268	3.17568e+07		High	High	High	High	0	4.899e-07	46	28.53	R.VAPEEHPVLLTEAPLNPK.A	[96-113]		Used
	FALSE	High	[K].EKLCYVALDFEQEMATAASSSSLEK.[S]	1xCarboxymethyl [C4]		0.00225093	0	1	31	1	28336	28336 [214-238]	1	2808.3		100					300			8016230		Not Found	Not Found	High	High	0	3.148e-05	42	27.76	K.EKLCYVALDFEQEMATAASSSSLEK.S	[214-238]		Used
	FALSE	High	[K].DSYVGDEAQSKR.[G]			0.00296683	0	1	32	1	28336	28336 [51-62]	1	1354.62	0.218	0.179	0	0	214.7	46.8	38.5	6.06146e+06	1.07143e+06	686978		High	Peak Found	Peak Found	High	0	4.948e-05	39	19.84	K.DSYVGDEAQSKR.G	[51-62]		Used
	FALSE	High	[K-].AGFAGDDAPR.[A]			0.0356261	0	1	55	1	28336	28336 [19-28]	0	976.448		100					300			8325502		Not Found	Not Found	High	High	0	0.003027	50	15.4	K.AGFAGDDAPR.A	[19-28]		Used
FALSE	High	Master Protein	10946604	protein transport protein Sec61 subunit alpha isoform 2 [Mus musculus]	0	17.757	11	4	13	4	1	476	52.2	8.06	421	4	transport	endoplasmic reticulum;membrane		Pf00344, Pf10559	57743	Sec61a2	2		ENSMUSG00000025816.15	Protein export; Protein processing in endoplasmic reticulum; Phagosome	0.624	0.485	42.77	3.55	163.3	88.3	48.4	1.78937e+08	78381299	3.35751e+07	High	High	High
	Checked	Confidence	Annotated Sequence	Modifications	Modifications in Master Proteins	Qvality PEP	Qvality q-value	# Protein Groups	# Proteins	# PSMs	Master Protein Accessions	Positions in Master Proteins	# Missed Cleavages	Theo. MH+ [Da]	Abundance Ratio: (F2) / (F1)	Abundance Ratio: (F3) / (F1)	Abundance Ratio Variability [%]: (F2) / (F1)	Abundance Ratio Variability [%]: (F3) / (F1)	Abundances (Grouped): F1	Abundances (Grouped): F2	Abundances (Grouped): F3	Abundance: F1: Sample	Abundance: F2: Sample	Abundance: F3: Sample	Quan Info	Found in Sample: [S1] F1: Sample	Found in Sample: [S2] F2: Sample	Found in Sample: [S3] F3: Sample	Confidence (by Search Engine): Mascot	Percolator q-Value (by Search Engine): Mascot	Percolator PEP (by Search Engine): Mascot	Ions Score (by Search Engine): Mascot	Top Apex RT [min]	Sequence in Protein	Positions in Protein	Peptide Group Modifications in Protein	Quan Usage
	FALSE	High	[K].IIEVGDTPK.[D]			0.0409528	0	1	11	5	10946604	10946604 [99-107]	0	971.541	0.624	0.534	0	0	139	86.7	74.3	8.19568e+07	41448075	27717993		High	High	High	High	0	0.008971	49	24.9	K.IIEVGDTPK.D	[99-107]		Used
	FALSE	High	[R].GQYSSYPIK.[L]			0.154744	0	1	8	3	10946604	10946604 [274-282]	0	1042.52	1.771	0.485	0	0	92.1	163.2	44.7	18572830	26649657	5.7017e+06		High	High	High	High	0	0.03616	34	16.16	R.GQYSSYPIK.L	[274-282]		Used
	FALSE	High	[R].GTLMELGISPIVTSGLIMQLLAGAK.[I]			6.57978e-05	0	1	11	4	10946604	10946604 [74-98]	0	2513.41											No Quan Values	High	High	High	High	0	9.322e-08	113		R.GTLMELGISPIVTSGLIMQLLAGAK.I	[74-98]		Not Used
	FALSE	High	[K].EQQMVMR.[G]			0.237932	0.00195593	1	18	1	10946604	10946604 [396-402]	0	921.428	0.162	0.01	0	0	257.5	41.7	0.8	78407800	10283567	155400		High	Peak Found	Peak Found	High	0.0001922	0.07686	36	20.48	K.EQQMVMR.G	[396-402]		Used
FALSE	High	Master Protein	31092	unnamed protein product [Homo sapiens]	0	15.122	9	4	12	4	1	462	50.1	9.01	239	4	metabolic process;regulation of biological process;response to stimulus;transport	cytoplasm;cytoskeleton;cytosol;extracellular;membrane;nucleus;organelle lumen	catalytic activity;nucleotide binding;protein binding;RNA binding	Pf00009, Pf03143, Pf03144	1915	EEF1A1	6	Translation Factors			0.641	0.666	14.58	51.11	142.6	106	51.4	2.07841e+08	1.25244e+08	4.74225e+07	High	High	High
	Checked	Confidence	Annotated Sequence	Modifications	Modifications in Master Proteins	Qvality PEP	Qvality q-value	# Protein Groups	# Proteins	# PSMs	Master Protein Accessions	Positions in Master Proteins	# Missed Cleavages	Theo. MH+ [Da]	Abundance Ratio: (F2) / (F1)	Abundance Ratio: (F3) / (F1)	Abundance Ratio Variability [%]: (F2) / (F1)	Abundance Ratio Variability [%]: (F3) / (F1)	Abundances (Grouped): F1	Abundances (Grouped): F2	Abundances (Grouped): F3	Abundance: F1: Sample	Abundance: F2: Sample	Abundance: F3: Sample	Quan Info	Found in Sample: [S1] F1: Sample	Found in Sample: [S2] F2: Sample	Found in Sample: [S3] F3: Sample	Confidence (by Search Engine): Mascot	Percolator q-Value (by Search Engine): Mascot	Percolator PEP (by Search Engine): Mascot	Ions Score (by Search Engine): Mascot	Top Apex RT [min]	Sequence in Protein	Positions in Protein	Peptide Group Modifications in Protein	Quan Usage
	FALSE	High	[R].QTVAVGVIK.[NA]			0.10483	0	1	35	4	31092	31092 [431-439]	0	914.567	0.693	0.01	0		177.2	122.8		84002483	47151671			High	High	Not Found	High	0	0.01852	38	25.48	R.QTVAVGVIK.A	[431-439]		Used
	FALSE	High	[K].STTTGHLIYK.[CF]			0.00917173	0	1	18	4	31092	31092 [21-30]	0	1120.6	0.386	0.326	0	0	175.3	67.6	57.1	5.07512e+07	1.5869e+07	1.04553e+07		Peak Found	High	High	High	0	0.0003201	46	20.89	K.STTTGHLIYK.C	[21-30]		Used
	FALSE	High	[K].IGGIGTVPVGR.[V]			0.00829714	0	1	33	3	31092	31092 [256-266]	0	1025.61	1.372	1.361	0	0	80.3	110.3	109.4	42910136	47720952	3.69672e+07		High	High	High	High	0	0.0007099	62	26.97	K.IGGIGTVPVGR.V	[256-266]		Used
	FALSE	High	[K-].YYVTIIDAPGHR.[D]			0.0239336	0	1	20	1	31092	31092 [85-96]	0	1404.73	0.593	0.01	0		188.3	111.7		30177092	14502487			Peak Found	High	Not Found	High	0	0.001564	27	28.17	K.YYVTIIDAPGHR.D	[85-96]		Used
FALSE	High	Master Protein	158260707	unnamed protein product [Homo sapiens]	0	15.027	3	3	41	1	1	810	94.1	7.94	571	3	cell differentiation;cellular homeostasis;regulation of biological process;response to stimulus;transport	cell surface;cytoplasm;membrane	protein binding;transporter activity	Pf12534, Pf12799, Pf13855	56262	LRRC8A	9				0.891	1.624	0	0	85.3	76.1	138.6	151033632	109090680	155267661	High	High	High
	Checked	Confidence	Annotated Sequence	Modifications	Modifications in Master Proteins	Qvality PEP	Qvality q-value	# Protein Groups	# Proteins	# PSMs	Master Protein Accessions	Positions in Master Proteins	# Missed Cleavages	Theo. MH+ [Da]	Abundance Ratio: (F2) / (F1)	Abundance Ratio: (F3) / (F1)	Abundance Ratio Variability [%]: (F2) / (F1)	Abundance Ratio Variability [%]: (F3) / (F1)	Abundances (Grouped): F1	Abundances (Grouped): F2	Abundances (Grouped): F3	Abundance: F1: Sample	Abundance: F2: Sample	Abundance: F3: Sample	Quan Info	Found in Sample: [S1] F1: Sample	Found in Sample: [S2] F2: Sample	Found in Sample: [S3] F3: Sample	Confidence (by Search Engine): Mascot	Percolator q-Value (by Search Engine): Mascot	Percolator PEP (by Search Engine): Mascot	Ions Score (by Search Engine): Mascot	Top Apex RT [min]	Sequence in Protein	Positions in Protein	Peptide Group Modifications in Protein	Quan Usage
	FALSE	High	[K].LIVLNSLKK.[M]			0.0389747	0	5	12	26	7022525; 34222199; 52545731; 158260707; 62897133	7022525 [449-457]; 34222199 [625-633]; 52545731 [572-580]; 158260707 [581-589]; 62897133 [438-446]	1	1027.69	1.107	0.668	0	0	108.1	119.7	72.2	7.99466e+09	7.17261e+09	3.37983e+09	Shared	High	High	High	High	0	0.05749	47	26.83	K.LIVLNSLKK.M	[581-589]		Not Used
	FALSE	High	[K].LIVLNSLK.[K]			0.0902093	0	5	12	48	7022525; 34222199; 52545731; 158260707; 62897133	7022525 [449-456]; 34222199 [625-632]; 52545731 [572-579]; 158260707 [581-588]; 62897133 [438-445]	0	899.592	1.182	1.274	0	0	86.8	102.6	110.6	1.00649e+10	9.64103e+09	8.11351e+09	Shared	High	High	High	High	0	0.0203	37	29.33	K.LIVLNSLK.K	[581-588]		Not Used
	FALSE	High	[R].EESSYSDIPDVK.[N]			0.0120799	0	1	5	4	158260707	158260707 [358-369]	0	1368.62	0.891	1.624	0	0	85.3	76.1	138.6	151033632	109090680	155267661		High	High	High	High	0	0.0007273	66	28.63	R.EESSYSDIPDVK.N	[358-369]		Used
FALSE	High	Master Protein	78070729	PSMC3 protein, partial [Homo sapiens]	0	14.746	10	4	9	4	1	491	55	5.52	164	4	metabolic process;regulation of biological process;response to stimulus;transport	cytosol;extracellular;membrane;nucleus;organelle lumen;proteasome	catalytic activity;nucleotide binding;protein binding	Pf00004, Pf01078, Pf05496, Pf07724, Pf07728, Pf13191	5702	PSMC3	11	Parkin-Ubiquitin Proteasomal System pathway; Proteasome Degradation			0.936	0.438	66.93	34.69	100	117.4	82.5	39199541	3.72883e+07	2.04686e+07	High	High	High
	Checked	Confidence	Annotated Sequence	Modifications	Modifications in Master Proteins	Qvality PEP	Qvality q-value	# Protein Groups	# Proteins	# PSMs	Master Protein Accessions	Positions in Master Proteins	# Missed Cleavages	Theo. MH+ [Da]	Abundance Ratio: (F2) / (F1)	Abundance Ratio: (F3) / (F1)	Abundance Ratio Variability [%]: (F2) / (F1)	Abundance Ratio Variability [%]: (F3) / (F1)	Abundances (Grouped): F1	Abundances (Grouped): F2	Abundances (Grouped): F3	Abundance: F1: Sample	Abundance: F2: Sample	Abundance: F3: Sample	Quan Info	Found in Sample: [S1] F1: Sample	Found in Sample: [S2] F2: Sample	Found in Sample: [S3] F3: Sample	Confidence (by Search Engine): Mascot	Percolator q-Value (by Search Engine): Mascot	Percolator PEP (by Search Engine): Mascot	Ions Score (by Search Engine): Mascot	Top Apex RT [min]	Sequence in Protein	Positions in Protein	Peptide Group Modifications in Protein	Quan Usage
	FALSE	High	[R].VDILDPALLR.[S]			0.0167723	0	1	8	3	78070729	78070729 [387-396]	0	1124.67	1.535	1.226	0	0	79.8	122.5	97.8	24515712	30500756	19017150		High	High	High	High	0	0.0008668	47	31.63	R.VDILDPALLR.S	[387-396]		Used
	FALSE	High	[K].LAGPQLVQMFIGDGAK.[L]			0.000511455	0	1	8	2	78070729	78070729 [303-318]	0	1644.88											No Quan Values	High	High	Not Found	High	0	2.743e-06	56		K.LAGPQLVQMFIGDGAK.L	[303-318]		Not Used
	FALSE	High	[K].LKPGDLVGVNK.[D]			0.0434301	0	1	8	2	78070729	78070729 [197-207]	0	1139.68	0.57	0.156	0	0	173.8	99.1	27.1	14683829	6.78752e+06	1.45146e+06		High	Peak Found	High	High	0	0.008027	28	26.24	K.LKPGDLVGVNK.D	[197-207]		Used
	FALSE	High	[K].GVLMYGPPGTGK.[T]	1xOxidation [M4]		0.117053	0	1	8	2	78070729	78070729 [274-285]	0	1192.6	1.276	0.01	0		131.8	168.2		61997442	64097122		Excluded Modification	High	High	Not Found	High	0	0.02399	15	29.03	K.GVLMYGPPGTGK.T	[274-285]		Not Used
FALSE	High	Master Protein	339721	ADP.ATP translocase, partial [Homo sapiens]	0	12.639	13	4	31	1	1	252	28	9.66	337	4	regulation of biological process;transport	membrane;mitochondrion;nucleus	protein binding;RNA binding;transporter activity	Pf00153	292	SLC25A5	X	Electron Transport Chain			0.375	0.428	0	0	166.4	62.4	71.3	181196440	55033375	49106037	High	High	High
	Checked	Confidence	Annotated Sequence	Modifications	Modifications in Master Proteins	Qvality PEP	Qvality q-value	# Protein Groups	# Proteins	# PSMs	Master Protein Accessions	Positions in Master Proteins	# Missed Cleavages	Theo. MH+ [Da]	Abundance Ratio: (F2) / (F1)	Abundance Ratio: (F3) / (F1)	Abundance Ratio Variability [%]: (F2) / (F1)	Abundance Ratio Variability [%]: (F3) / (F1)	Abundances (Grouped): F1	Abundances (Grouped): F2	Abundances (Grouped): F3	Abundance: F1: Sample	Abundance: F2: Sample	Abundance: F3: Sample	Quan Info	Found in Sample: [S1] F1: Sample	Found in Sample: [S2] F2: Sample	Found in Sample: [S3] F3: Sample	Confidence (by Search Engine): Mascot	Percolator q-Value (by Search Engine): Mascot	Percolator PEP (by Search Engine): Mascot	Ions Score (by Search Engine): Mascot	Top Apex RT [min]	Sequence in Protein	Positions in Protein	Peptide Group Modifications in Protein	Quan Usage
	FALSE	High	[R].MMMQSGR.[K]	3xOxidation [M1; M2; M3]		0.202498	0	2	14	1	62089230; 339721	62089230 [263-269]; 339721 [192-198]	0	888.337	0.458	0.01	0		205.8	94.2		6.60923e+06	2.45156e+06		Excluded Modification	High	Peak Found	Not Found	High	0	0.05789	36	18.5	R.MMMQSGR.K	[192-198]		Not Used
	FALSE	High	[R].MMMQSGR.[K]	1xOxidation [M]		0.219002	0	2	14	8	62089230; 339721	62089230 [263-269]; 339721 [192-198]	0	856.347	0.443	0.734	0	0	137.9	61	101.1	16975942	6.08765e+06	7.88137e+06	Excluded Modification	High	High	High	High	0	0.06624	38	18.51	R.MMMQSGR.K	[192-198]		Not Used
	FALSE	High	[R].YFPTQALNFAFK.[D]			0.00559053	0	3	20	3	62089230; 13775208; 339721	62089230 [106-117]; 13775208 [93-104]; 339721 [35-46]	0	1446.74	0.919	1.222	0	0	95.5	87.8	116.7	170097216	126649795	131574424	Shared	High	High	High	High	0	0.0002373	52	32.16	R.YFPTQALNFAFK.D	[35-46]		Not Used
	FALSE	High	[R].GLGDCLGK.[I]	1xCarboxymethyl [C5]		0.159297	0	1	1	6	339721	339721 [110-117]	0	820.387	0.375	0.428	0	0	166.4	62.4	71.3	181196440	55033375	49106037		High	High	High	High	0	0.03801	40	25.49	R.GLGDCLGK.I	[110-117]		Used
	FALSE	High	[R].MMMQSGR.[K]	2xOxidation [M]		0.229568	0.00195593	2	14	5	62089230; 339721	62089230 [263-269]; 339721 [192-198]	0	872.342	0.347	0.582	0	0	155.6	54	90.5	1.9991e+07	5.62041e+06	7356898	Excluded Modification	High	High	High	High	0.002927	0.1725	24	18.5	R.MMMQSGR.K	[192-198]		Not Used
	FALSE	High	[R].MMMQSGR.[K]			0.237932	0.00195593	2	14	3	62089230; 339721	62089230 [263-269]; 339721 [192-198]	0	840.352		100					300			20326826	Shared	Not Found	Not Found	High	High	0.002212	0.1546	23	1.05	R.MMMQSGR.K	[192-198]		Not Used
	FALSE	High	[R].LAADVGK.[ASG]			0.242538	0.00195593	2	15	5	62089230; 339721	62089230 [166-172]; 339721 [95-101]	0	673.388	100	100				168.5	131.5		38600973	2.35123e+07	Shared	Not Found	High	High	High	0.0001922	0.07934	57	16.92	R.LAADVGK.A	[95-101]		Not Used
FALSE	High	Master Protein	13904870	40S ribosomal protein S5 [Homo sapiens]	0	12.531	20	5	12	5	1	204	22.9	9.72	241	5	cell organization and biogenesis;metabolic process;regulation of biological process;transport	cytosol;membrane;ribosome	protein binding;RNA binding;structural molecule activity	Pf00177	6193	RPS5	19	Cytoplasmic Ribosomal Proteins	ENSG00000083845.8	Ribosome	0.848	1.419	26.14	18.92	41.3	39.8	218.8	107356171	8.38853e+07	359829616	High	High	High
	Checked	Confidence	Annotated Sequence	Modifications	Modifications in Master Proteins	Qvality PEP	Qvality q-value	# Protein Groups	# Proteins	# PSMs	Master Protein Accessions	Positions in Master Proteins	# Missed Cleavages	Theo. MH+ [Da]	Abundance Ratio: (F2) / (F1)	Abundance Ratio: (F3) / (F1)	Abundance Ratio Variability [%]: (F2) / (F1)	Abundance Ratio Variability [%]: (F3) / (F1)	Abundances (Grouped): F1	Abundances (Grouped): F2	Abundances (Grouped): F3	Abundance: F1: Sample	Abundance: F2: Sample	Abundance: F3: Sample	Quan Info	Found in Sample: [S1] F1: Sample	Found in Sample: [S2] F2: Sample	Found in Sample: [S3] F3: Sample	Confidence (by Search Engine): Mascot	Percolator q-Value (by Search Engine): Mascot	Percolator PEP (by Search Engine): Mascot	Ions Score (by Search Engine): Mascot	Top Apex RT [min]	Sequence in Protein	Positions in Protein	Peptide Group Modifications in Protein	Quan Usage
	FALSE	High	[R].QAVDVSPLR.[R]			0.0635956	0	1	4	3	13904870	13904870 [137-145]	0	984.547	0.993	13.677	0	0	19.1	19	261.8	38300488	30814162	331496433		High	High	High	High	0	0.007985	57	25.67	R.QAVDVSPLR.R	[137-145]		Used
	FALSE	High	[R].VNQAIWLLCTGAR.[E]	1xCarboxymethyl [C9]		0.000911426	0	1	4	3	13904870	13904870 [147-159]	0	1502.78	2.29	1.419	0	0	63.7	145.9	90.4	20974652	38920112	18839128		High	High	High	High	0	7.093e-06	67	31.79	R.VNQAIWLLCTGAR.E	[147-159]		Used
	FALSE	High	[R].RQAVDVSPLR.[R]			0.141783	0	1	4	2	13904870	13904870 [136-145]	1	1140.65	0.577	0.01	0		190.2	109.8		15055085	7.03863e+06			High	High	Not Found	High	0	0.0311	23	23.59	R.RQAVDVSPLR.R	[136-145]		Used
	FALSE	High	[R].KAQCPIVER.[L]	1xCarboxymethyl [C4]		0.100827	0	1	4	2	13904870	13904870 [63-71]	1	1101.57	0.724	1.238	0	0	101.3	73.4	125.4	12116500	7112439	9494055		High	High	Peak Found	High	0	0.01877	34	20.47	R.KAQCPIVER.L	[63-71]		Used
	FALSE	High	[K].YLPHSAGR.[Y]			0.246545	0.00195593	1	4	2	13904870	13904870 [48-55]	0	900.469	0.01	0.01			300			20909446				High	Not Found	Not Found	High	0.0001922	0.08171	17	14.53	K.YLPHSAGR.Y	[48-55]		Used
FALSE	High	Master Protein	375314777	keratin 1 [Homo sapiens]	0	12.187	7	4	8	4	1	645	66.1	8.12	200	4	cell death;defense response;metabolic process;regulation of biological process;response to stimulus;transport	cytoskeleton;cytosol;extracellular;membrane;nucleus	catalytic activity;motor activity;protein binding;receptor activity;structural molecule activity	Pf00038, Pf01576, Pf05103, Pf05957, Pf12128, Pf13166, Pf13514	3848	KRT1	12	Corticotropin-releasing hormone signaling pathway			0.645	0.752	3.35	0	150.3	93.6	56.1	3.2951e+07	1.66315e+07	7.79005e+06	High	High	High
	Checked	Confidence	Annotated Sequence	Modifications	Modifications in Master Proteins	Qvality PEP	Qvality q-value	# Protein Groups	# Proteins	# PSMs	Master Protein Accessions	Positions in Master Proteins	# Missed Cleavages	Theo. MH+ [Da]	Abundance Ratio: (F2) / (F1)	Abundance Ratio: (F3) / (F1)	Abundance Ratio Variability [%]: (F2) / (F1)	Abundance Ratio Variability [%]: (F3) / (F1)	Abundances (Grouped): F1	Abundances (Grouped): F2	Abundances (Grouped): F3	Abundance: F1: Sample	Abundance: F2: Sample	Abundance: F3: Sample	Quan Info	Found in Sample: [S1] F1: Sample	Found in Sample: [S2] F2: Sample	Found in Sample: [S3] F3: Sample	Confidence (by Search Engine): Mascot	Percolator q-Value (by Search Engine): Mascot	Percolator PEP (by Search Engine): Mascot	Ions Score (by Search Engine): Mascot	Top Apex RT [min]	Sequence in Protein	Positions in Protein	Peptide Group Modifications in Protein	Quan Usage
	FALSE	High	[R].SLDLDSIIAEVK.[A]			0.0033216	0	1	9	3	375314777	375314777 [345-356]	0	1302.72											No Quan Values	High	High	High	High	0	5.978e-05	53		R.SLDLDSIIAEVK.A	[345-356]		Not Used
	FALSE	High	[R].FLEQQNQVLQTK.[W]			0.0200378	0	1	17	1	375314777	375314777 [201-212]	0	1475.79	0.681	0.01	0		178.5	121.5		15455681	8527063			Peak Found	High	Not Found	High	0	0.001164	28	27.1	R.FLEQQNQVLQTK.W	[201-212]		Used
	FALSE	High	[K].AQYEDIAQK.[S]			0.0867368	0	1	10	2	375314777	375314777 [357-365]	0	1065.52	0.611	0.752	0	0	127	77.6	95.5	16377905	8.10448e+06	7.79005e+06		High	High	Peak Found	High	0	0.01347	32	22.97	K.AQYEDIAQK.S	[357-365]		Used
	FALSE	High	[R].GSGGGSSGGSIGGR.[G]			0.0146641	0	1	10	2	375314777	375314777 [604-617]	0	1092.5	0.01	0.01			300			1.1174e+06				High	Not Found	Not Found	High	0	0.0006939	43	1.78	R.GSGGGSSGGSIGGR.G	[604-617]		Used
FALSE	High	Master Protein	4506209	26S protease regulatory subunit 7 isoform 1 [Homo sapiens]	0	10.503	8	3	4	3	1	433	48.6	5.95	198	3	cell differentiation;metabolic process;regulation of biological process;response to stimulus;transport	cytoplasm;cytosol;extracellular;membrane;nucleus;organelle lumen;proteasome	catalytic activity;nucleotide binding;protein binding	Pf00004, Pf00158, Pf07724, Pf07726, Pf07728, Pf13191, Pf13401	5701	PSMC2	7	Parkin-Ubiquitin Proteasomal System pathway; Proteasome Degradation	ENSG00000161057.11	Epstein-Barr virus infection; Proteasome	0.643	0.566	27.96	0	162.1	99.7	38.2	6.16772e+07	3.07195e+07	9193373	High	High	High
	Checked	Confidence	Annotated Sequence	Modifications	Modifications in Master Proteins	Qvality PEP	Qvality q-value	# Protein Groups	# Proteins	# PSMs	Master Protein Accessions	Positions in Master Proteins	# Missed Cleavages	Theo. MH+ [Da]	Abundance Ratio: (F2) / (F1)	Abundance Ratio: (F3) / (F1)	Abundance Ratio Variability [%]: (F2) / (F1)	Abundance Ratio Variability [%]: (F3) / (F1)	Abundances (Grouped): F1	Abundances (Grouped): F2	Abundances (Grouped): F3	Abundance: F1: Sample	Abundance: F2: Sample	Abundance: F3: Sample	Quan Info	Found in Sample: [S1] F1: Sample	Found in Sample: [S2] F2: Sample	Found in Sample: [S3] F3: Sample	Confidence (by Search Engine): Mascot	Percolator q-Value (by Search Engine): Mascot	Percolator PEP (by Search Engine): Mascot	Ions Score (by Search Engine): Mascot	Top Apex RT [min]	Sequence in Protein	Positions in Protein	Peptide Group Modifications in Protein	Quan Usage
	FALSE	High	[R].FDDGAGGDNEVQR.[T]			0.00179564	0	1	5	1	4506209	4506209 [285-297]	0	1379.58	0.643	0.01	0		182.6	117.4		21606544	11263796			High	Peak Found	Not Found	High	0	2.171e-05	82	22.99	R.FDDGAGGDNEVQR.T	[285-297]		Used
	FALSE	High	[R].LCPNSTGAEIR.[S]	1xCarboxymethyl [C2]		0.0162566	0	1	5	2	4506209	4506209 [376-386]	0	1218.58	0.35	0.566	0	0	156.6	54.8	88.6	2.56746e+07	7.28624e+06	9193373		Peak Found	High	High	High	0	0.0008237	60	24.79	R.LCPNSTGAEIR.S	[376-386]		Used
	FALSE	High	[K].GVLLFGPPGTGK.[T]			0.0256305	0	1	6	1	4506209	4506209 [211-222]	0	1142.66	1.043	0.01	0		146.8	153.2		14396126	12169440			Peak Found	High	Not Found	High	0	0.001755	59	30.33	K.GVLLFGPPGTGK.T	[211-222]		Used
FALSE	High	Master Protein	119581085	keratin 10 (epidermolytic hyperkeratosis; keratosis palmaris et plantaris), isoform CRA_b [Homo sapiens]	0	10.108	8	4	4	4	1	624	63.3	5.21	120	4	cell death;cell differentiation;metabolic process	cytoplasm;cytoskeleton;cytosol;membrane;nucleus	structural molecule activity	Pf00038, Pf04111	3858	KRT10	17				0.546		0		188.2	102.7	9.1	24971913	1.10479e+07	760085	High	Peak Found	High
	Checked	Confidence	Annotated Sequence	Modifications	Modifications in Master Proteins	Qvality PEP	Qvality q-value	# Protein Groups	# Proteins	# PSMs	Master Protein Accessions	Positions in Master Proteins	# Missed Cleavages	Theo. MH+ [Da]	Abundance Ratio: (F2) / (F1)	Abundance Ratio: (F3) / (F1)	Abundance Ratio Variability [%]: (F2) / (F1)	Abundance Ratio Variability [%]: (F3) / (F1)	Abundances (Grouped): F1	Abundances (Grouped): F2	Abundances (Grouped): F3	Abundance: F1: Sample	Abundance: F2: Sample	Abundance: F3: Sample	Quan Info	Found in Sample: [S1] F1: Sample	Found in Sample: [S2] F2: Sample	Found in Sample: [S3] F3: Sample	Confidence (by Search Engine): Mascot	Percolator q-Value (by Search Engine): Mascot	Percolator PEP (by Search Engine): Mascot	Ions Score (by Search Engine): Mascot	Top Apex RT [min]	Sequence in Protein	Positions in Protein	Peptide Group Modifications in Protein	Quan Usage
	FALSE	High	[K-].VTMQNLNDR.[L]			0.0659727	0	1	28	1	119581085	119581085 [148-156]	0	1090.53	0.546	0.01	0		194	106		9188460	4.06562e+06			High	Peak Found	Not Found	High	0	0.008497	66	23.54	K.VTMQNLNDR.L	[148-156]		Used
	FALSE	High	[R].SQYEQLAEQNRK.[D]			0.0323598	0	1	8	1	119581085	119581085 [323-334]	1	1493.73		100					300			760085		Not Found	Not Found	High	High	0	0.00258	11	15.15	R.SQYEQLAEQNRK.D	[323-334]		Used
	FALSE	High	[K].ADLEMQIESLTEELAYLKK.[N]	1xOxidation [M5]		0.00241941	0	1	7	1	119581085	119581085 [267-285]	1	2240.14	1.06	0.01	0		145.6	154.4		6569944	5643315		Excluded Modification	High	Peak Found	Not Found	High	0	3.546e-05	41	33.6	K.ADLEMQIESLTEELAYLKK.N	[267-285]		Not Used
	FALSE	High	[KR].LAADDFR.[ATILV]			0.276837	0.00760509	1	80	1	119581085	119581085 [229-235]	0	807.4	0.546	0.01	0		194.1	105.9		15783453	6.9823e+06			High	Peak Found	Not Found	High	0.0007596	0.1003	53	25.1	R.LAADDFR.L	[229-235]		Used
FALSE	High	Master Protein	13775208	ADP/ATP translocase 4 isoform 1 [Homo sapiens]	0	9.685	9	3	12	1	1	315	35	9.89	304	3	transport	membrane;mitochondrion;nucleus	transporter activity	Pf00153	83447	SLC25A31	4		ENSG00000151475.5	Calcium signaling pathway; cGMP-PKG signaling pathway; HTLV-I infection; Parkinson's disease; Huntington's disease	0.981	0.01	0		151.4	148.6		55853432	44422116		High	High	Not Found
	Checked	Confidence	Annotated Sequence	Modifications	Modifications in Master Proteins	Qvality PEP	Qvality q-value	# Protein Groups	# Proteins	# PSMs	Master Protein Accessions	Positions in Master Proteins	# Missed Cleavages	Theo. MH+ [Da]	Abundance Ratio: (F2) / (F1)	Abundance Ratio: (F3) / (F1)	Abundance Ratio Variability [%]: (F2) / (F1)	Abundance Ratio Variability [%]: (F3) / (F1)	Abundances (Grouped): F1	Abundances (Grouped): F2	Abundances (Grouped): F3	Abundance: F1: Sample	Abundance: F2: Sample	Abundance: F3: Sample	Quan Info	Found in Sample: [S1] F1: Sample	Found in Sample: [S2] F2: Sample	Found in Sample: [S3] F3: Sample	Confidence (by Search Engine): Mascot	Percolator q-Value (by Search Engine): Mascot	Percolator PEP (by Search Engine): Mascot	Ions Score (by Search Engine): Mascot	Top Apex RT [min]	Sequence in Protein	Positions in Protein	Peptide Group Modifications in Protein	Quan Usage
	FALSE	High	[R].YFPTQALNFAFK.[D]			0.00559053	0	3	20	3	62089230; 13775208; 339721	62089230 [106-117]; 13775208 [93-104]; 339721 [35-46]	0	1446.74	0.919	1.222	0	0	95.5	87.8	116.7	170097216	126649795	131574424	Shared	High	High	High	High	0	0.0002373	52	32.16	R.YFPTQALNFAFK.D	[93-104]		Not Used
	FALSE	High	[K].TAVAPIER.[V]			0.0390955	0	2	18	6	62089230; 13775208	62089230 [49-56]; 13775208 [36-43]	0	856.489	0.27	0.324	0	0	188.1	50.9	61	335665460	73575047	68875584	Shared	High	High	High	High	0	0.003531	60	21.35	K.TAVAPIER.V	[36-43]		Not Used
	FALSE	High	[R].GAFSNVLR.[G]			0.227673	0.00195593	1	2	3	13775208	13775208 [283-290]	0	863.473	0.981	0.01	0		151.4	148.6		55853432	44422116			High	High	Not Found	High	0.0001922	0.07094	58	26.98	R.GAFSNVLR.G	[283-290]		Used
FALSE	High	Master Protein	927774917	Chain A, Crystal Structure Of Pki Nes Flip Mutant Peptide In Complex With Crm1- Ran-ranbp1	0	9.628	14	3	3	3	1	237	26.7	7.68	75	3	regulation of biological process;response to stimulus		nucleotide binding	Pf00025, Pf00071, Pf08477							1.454	0.01	117.04		155.7	144.3		2.70095e+07	2.02785e+07		High	High	Not Found
	Checked	Confidence	Annotated Sequence	Modifications	Modifications in Master Proteins	Qvality PEP	Qvality q-value	# Protein Groups	# Proteins	# PSMs	Master Protein Accessions	Positions in Master Proteins	# Missed Cleavages	Theo. MH+ [Da]	Abundance Ratio: (F2) / (F1)	Abundance Ratio: (F3) / (F1)	Abundance Ratio Variability [%]: (F2) / (F1)	Abundance Ratio Variability [%]: (F3) / (F1)	Abundances (Grouped): F1	Abundances (Grouped): F2	Abundances (Grouped): F3	Abundance: F1: Sample	Abundance: F2: Sample	Abundance: F3: Sample	Quan Info	Found in Sample: [S1] F1: Sample	Found in Sample: [S2] F2: Sample	Found in Sample: [S3] F3: Sample	Confidence (by Search Engine): Mascot	Percolator q-Value (by Search Engine): Mascot	Percolator PEP (by Search Engine): Mascot	Ions Score (by Search Engine): Mascot	Top Apex RT [min]	Sequence in Protein	Positions in Protein	Peptide Group Modifications in Protein	Quan Usage
	FALSE	High	[K].NLQYYDISAK.[S]			0.215974	0	1	21	1	927774917	927774917 [164-173]	0	1214.61	0.705	0.01	0		176	124		10500480	5.99763e+06			High	Peak Found	Not Found	High	0	0.06482	6	27.68	K.NLQYYDISAK.S	[164-173]		Used
	FALSE	High	[K].SNYNFEKPFLWLAR.[K]			9.32404e-05	0	1	21	1	927774917	927774917 [174-187]	0	1784.91	3.001	0.01	0		75	225		5.87192e+06	14280916			Peak Found	High	Not Found	High	0	1.658e-07	66	31.83	K.SNYNFEKPFLWLAR.K	[174-187]		Used
	FALSE	High	[R].HLTGEFEK.[K]			0.11567	0	1	18	1	927774917	927774917 [51-58]	0	960.479	0.01	0.01			300			10637124				High	Not Found	Not Found	High	0	0.02191	28	19.82	R.HLTGEFEK.K	[51-58]		Used
FALSE	High	Master Protein	119620329	RAB1A, member RAS oncogene family, isoform CRA_f [Homo sapiens]	0	9.348	15	3	9	3	1	257	28.1	8.57	271	3	cell organization and biogenesis;cellular component movement;defense response;metabolic process;regulation of biological process;response to stimulus;transport	cytosol;endosome;Golgi;membrane	catalytic activity;nucleotide binding;protein binding	Pf00009, Pf00025, Pf00071, Pf01926, Pf04670, Pf08477, Pf09439	5861	RAB1A	2				0.87	0.917	9.16	38.3	100.3	88.8	110.8	97610070	7.00059e+07	68227878	High	High	High
	Checked	Confidence	Annotated Sequence	Modifications	Modifications in Master Proteins	Qvality PEP	Qvality q-value	# Protein Groups	# Proteins	# PSMs	Master Protein Accessions	Positions in Master Proteins	# Missed Cleavages	Theo. MH+ [Da]	Abundance Ratio: (F2) / (F1)	Abundance Ratio: (F3) / (F1)	Abundance Ratio Variability [%]: (F2) / (F1)	Abundance Ratio Variability [%]: (F3) / (F1)	Abundances (Grouped): F1	Abundances (Grouped): F2	Abundances (Grouped): F3	Abundance: F1: Sample	Abundance: F2: Sample	Abundance: F3: Sample	Quan Info	Found in Sample: [S1] F1: Sample	Found in Sample: [S2] F2: Sample	Found in Sample: [S3] F3: Sample	Confidence (by Search Engine): Mascot	Percolator q-Value (by Search Engine): Mascot	Percolator PEP (by Search Engine): Mascot	Ions Score (by Search Engine): Mascot	Top Apex RT [min]	Sequence in Protein	Positions in Protein	Peptide Group Modifications in Protein	Quan Usage
	FALSE	High	[K].NATNVEQSFMTMAAEIK.[K]			0.0443794	0	1	14	3	119620329	119620329 [209-225]	0	1884.88	0.87	0.917	0	0	107.7	93.6	98.7	31660071	2.23156e+07	18373024		High	High	High	High	0	0.004358	25	33.11	K.NATNVEQSFMTMAAEIK.K	[209-225]		Used
	FALSE	High	[KR].IQIWDTAGQER.[FY]			0.00621927	0	1	120	12	119620329	119620329 [114-124]	0	1316.66	0.799	0.635	0	0	123.3	98.4	78.3	44612399	28877025	17936404		High	High	High	High	0	0.0001678	63	28.84	K.LQIWDTAGQER.F	[114-124]		Used
	FALSE	High	[KR-].LLIIGDSGVGK.[TSN]			0.0136042	0	1	56	6	119620329	119620329 [66-76]	0	1071.64	1.088	2.364	0	0	67.4	73.3	159.3	21337600	18813306	31918450		High	High	High	High	0	0.001425	66	29.75	K.LLLIGDSGVGK.S	[66-76]		Used
FALSE	High	Master Protein	38571606	Ribosomal protein L23 [Homo sapiens]	0	9.099	21	2	5	2	1	140	14.9	10.62	110	2	cell organization and biogenesis;metabolic process;regulation of biological process;response to stimulus;transport	cytoplasm;cytosol;membrane;ribosome	protein binding;RNA binding;structural molecule activity	Pf00238	9349	RPL23	17	Cytoplasmic Ribosomal Proteins			0.808	1.591	20.2	0	140.8	104.2	55	75594732	4.53144e+07	1.86679e+07	High	High	High
	Checked	Confidence	Annotated Sequence	Modifications	Modifications in Master Proteins	Qvality PEP	Qvality q-value	# Protein Groups	# Proteins	# PSMs	Master Protein Accessions	Positions in Master Proteins	# Missed Cleavages	Theo. MH+ [Da]	Abundance Ratio: (F2) / (F1)	Abundance Ratio: (F3) / (F1)	Abundance Ratio Variability [%]: (F2) / (F1)	Abundance Ratio Variability [%]: (F3) / (F1)	Abundances (Grouped): F1	Abundances (Grouped): F2	Abundances (Grouped): F3	Abundance: F1: Sample	Abundance: F2: Sample	Abundance: F3: Sample	Quan Info	Found in Sample: [S1] F1: Sample	Found in Sample: [S2] F2: Sample	Found in Sample: [S3] F3: Sample	Confidence (by Search Engine): Mascot	Percolator q-Value (by Search Engine): Mascot	Percolator PEP (by Search Engine): Mascot	Ions Score (by Search Engine): Mascot	Top Apex RT [min]	Sequence in Protein	Positions in Protein	Peptide Group Modifications in Protein	Quan Usage
	FALSE	High	[R].ISLGLPVGAVINCADNTGAK.[N]	1xCarboxymethyl [C13]		0.001063	0	1	3	3	38571606	38571606 [16-35]	0	1971.02	0.994	1.591	0	0	83.7	83.2	133.1	18543946	14940265	1.86679e+07		High	High	High	High	0	1.1e-05	47	32.5	R.ISLGLPVGAVINCADNTGAK.N	[16-35]		Used
	FALSE	High	[K].GSAITGPVAK.[E]			0.0417197	0	1	5	2	38571606	38571606 [114-123]	0	900.515	0.657	0.01	0		181.1	118.9		57050786	3.03741e+07			High	High	Not Found	High	0	0.003933	35	20.84	K.GSAITGPVAK.E	[114-123]		Used
FALSE	High	Master Protein	4591	sug1 [Saccharomyces cerevisiae]	0	9.054	6	2	6	1	1	405	45.2	9.01	142	2			catalytic activity;nucleotide binding;RNA binding	Pf00004, Pf00910, Pf01057, Pf01078, Pf01695, Pf06414, Pf07724, Pf07726, Pf07728, Pf13191, Pf13207, Pf13401, Pf13521							3.832	4.715	0	0	31.4	120.4	148.2	6.99408e+06	21716104	20868174	High	High	High
	Checked	Confidence	Annotated Sequence	Modifications	Modifications in Master Proteins	Qvality PEP	Qvality q-value	# Protein Groups	# Proteins	# PSMs	Master Protein Accessions	Positions in Master Proteins	# Missed Cleavages	Theo. MH+ [Da]	Abundance Ratio: (F2) / (F1)	Abundance Ratio: (F3) / (F1)	Abundance Ratio Variability [%]: (F2) / (F1)	Abundance Ratio Variability [%]: (F3) / (F1)	Abundances (Grouped): F1	Abundances (Grouped): F2	Abundances (Grouped): F3	Abundance: F1: Sample	Abundance: F2: Sample	Abundance: F3: Sample	Quan Info	Found in Sample: [S1] F1: Sample	Found in Sample: [S2] F2: Sample	Found in Sample: [S3] F3: Sample	Confidence (by Search Engine): Mascot	Percolator q-Value (by Search Engine): Mascot	Percolator PEP (by Search Engine): Mascot	Ions Score (by Search Engine): Mascot	Top Apex RT [min]	Sequence in Protein	Positions in Protein	Peptide Group Modifications in Protein	Quan Usage
	FALSE	High	[R].LDILDPALLRPGR.[I]			0.000462559	0	1	1	3	4591	4591 [297-309]	0	1448.86	3.832	4.715	0	0	31.4	120.4	148.2	6.99408e+06	21716104	20868174		High	High	High	High	0	9.305e-06	37	30.76	R.LDILDPALLRPGR.I	[297-309]		Used
	FALSE	High	[KR].GVILYGPPGTGK.[T]			0.0102019	0	3	33	6	16741033; 695370; 4591	16741033 [221-232]; 695370 [185-196]; 4591 [184-195]	0	1158.65	0.722	1.23	0	0	101.6	73.3	125	32569626	19045170	25359522	Shared	High	High	High	High	0	0.0003809	61	28.46	K.GVILYGPPGTGK.T	[184-195]		Not Used
FALSE	High	Master Protein	5803165	protein transport protein Sec61 subunit beta [Homo sapiens]	0	8.834	29	1	1	1	1	96	10	11.56	47	1	metabolic process;transport	cytosol;endoplasmic reticulum;membrane	protein binding;RNA binding;transporter activity	Pf03911	10952	SEC61B	9		ENSG00000106803.9	Phagosome; Protein export; Vibrio cholerae infection; Protein processing in endoplasmic reticulum	0.78	0.01	0		168.5	131.5		2.4192e+06	1.5299e+06		High	Peak Found	Not Found
	Checked	Confidence	Annotated Sequence	Modifications	Modifications in Master Proteins	Qvality PEP	Qvality q-value	# Protein Groups	# Proteins	# PSMs	Master Protein Accessions	Positions in Master Proteins	# Missed Cleavages	Theo. MH+ [Da]	Abundance Ratio: (F2) / (F1)	Abundance Ratio: (F3) / (F1)	Abundance Ratio Variability [%]: (F2) / (F1)	Abundance Ratio Variability [%]: (F3) / (F1)	Abundances (Grouped): F1	Abundances (Grouped): F2	Abundances (Grouped): F3	Abundance: F1: Sample	Abundance: F2: Sample	Abundance: F3: Sample	Quan Info	Found in Sample: [S1] F1: Sample	Found in Sample: [S2] F2: Sample	Found in Sample: [S3] F3: Sample	Confidence (by Search Engine): Mascot	Percolator q-Value (by Search Engine): Mascot	Percolator PEP (by Search Engine): Mascot	Ions Score (by Search Engine): Mascot	Top Apex RT [min]	Sequence in Protein	Positions in Protein	Peptide Group Modifications in Protein	Quan Usage
	FALSE	High	[K].VGPVPVLVMSLLFIASVFMLHIWGKYTR.[S]			5.28429e-06	0	1	2	1	5803165	5803165 [68-95]	1	3173.78	0.78	0.01	0		168.5	131.5		2.4192e+06	1.5299e+06			High	Peak Found	Not Found	High	0	1.467e-09	47	37.05	K.VGPVPVLVMSLLFIASVFMLHIWGKYTR.S	[68-95]		Used
FALSE	High	Master Protein	119575948	histone 1, H4e [Homo sapiens]	0	8.312	16	2	4	2	1	138	15.3	11.66	101	2	cell organization and biogenesis;metabolic process;regulation of biological process;response to stimulus	chromosome;extracellular;membrane;nucleus	DNA binding;protein binding;RNA binding	Pf00125, Pf02969, Pf15630	8367	HIST1H4E	6				0.661	0.01	4.54		180.1	119.9		48632293	26231897		High	High	Not Found
	Checked	Confidence	Annotated Sequence	Modifications	Modifications in Master Proteins	Qvality PEP	Qvality q-value	# Protein Groups	# Proteins	# PSMs	Master Protein Accessions	Positions in Master Proteins	# Missed Cleavages	Theo. MH+ [Da]	Abundance Ratio: (F2) / (F1)	Abundance Ratio: (F3) / (F1)	Abundance Ratio Variability [%]: (F2) / (F1)	Abundance Ratio Variability [%]: (F3) / (F1)	Abundances (Grouped): F1	Abundances (Grouped): F2	Abundances (Grouped): F3	Abundance: F1: Sample	Abundance: F2: Sample	Abundance: F3: Sample	Quan Info	Found in Sample: [S1] F1: Sample	Found in Sample: [S2] F2: Sample	Found in Sample: [S3] F3: Sample	Confidence (by Search Engine): Mascot	Percolator q-Value (by Search Engine): Mascot	Percolator PEP (by Search Engine): Mascot	Ions Score (by Search Engine): Mascot	Top Apex RT [min]	Sequence in Protein	Positions in Protein	Peptide Group Modifications in Protein	Quan Usage
	FALSE	High	[R].DNIQGITKPAIR.[R]			0.0020231	0	1	20	1	119575948	119575948 [60-71]	0	1325.75	0.709	0.01	0		175.5	124.5		25659228	14749744			Peak Found	High	Not Found	High	0	2.644e-05	40	25.93	R.DNIQGITKPAIR.R	[60-71]		Used
	FALSE	High	[R].DAVTYTEHAK.[RC]			0.0407002	0	1	20	3	119575948	119575948 [104-113]	0	1134.54	0.617	0.01	0		185.6	114.4		22973065	11482153			High	High	Not Found	High	0	0.003784	46	19.49	R.DAVTYTEHAK.R	[104-113]		Used
FALSE	High	Master Protein	19557691	surfeit locus protein 4 isoform 1 [Homo sapiens]	0	8.295	8	2	4	2	1	269	30.4	7.78	332	2	cell organization and biogenesis;regulation of biological process;transport	endoplasmic reticulum;Golgi;membrane	protein binding	Pf02077	6836	SURF4	9; CHR_HG2030_PATCH		ENSG00000280951.2; ENSG00000148248.13		2.138	2.328	91.86	0	72.6	161.5	65.9	25408335	45784235	14602402	High	High	High
	Checked	Confidence	Annotated Sequence	Modifications	Modifications in Master Proteins	Qvality PEP	Qvality q-value	# Protein Groups	# Proteins	# PSMs	Master Protein Accessions	Positions in Master Proteins	# Missed Cleavages	Theo. MH+ [Da]	Abundance Ratio: (F2) / (F1)	Abundance Ratio: (F3) / (F1)	Abundance Ratio Variability [%]: (F2) / (F1)	Abundance Ratio Variability [%]: (F3) / (F1)	Abundances (Grouped): F1	Abundances (Grouped): F2	Abundances (Grouped): F3	Abundance: F1: Sample	Abundance: F2: Sample	Abundance: F3: Sample	Quan Info	Found in Sample: [S1] F1: Sample	Found in Sample: [S2] F2: Sample	Found in Sample: [S3] F3: Sample	Confidence (by Search Engine): Mascot	Percolator q-Value (by Search Engine): Mascot	Percolator PEP (by Search Engine): Mascot	Ions Score (by Search Engine): Mascot	Top Apex RT [min]	Sequence in Protein	Positions in Protein	Peptide Group Modifications in Protein	Quan Usage
	FALSE	High	[R-].MWFQWSEQR.[D]			0.0264406	0	1	12	1	19557691	19557691 [44-52]	0	1297.58	3.839	2.328	0	0	41.9	160.7	97.4	9911825	30837462	14602402		Peak Found	Peak Found	High	High	0	0.001839	37	26.52	R.MWFQWSEQR.D	[44-52]		Used
	FALSE	High	[R].LCLISTFLEDGIR.[M]	1xCarboxymethyl [C2]		0.000513063	0	1	11	3	19557691	19557691 [31-43]	0	1537.79	1.19	0.01	0		137	163		15496510	14946773			High	High	High	High	0	3.515e-06	120	33.93	R.LCLISTFLEDGIR.M	[31-43]		Used
FALSE	High	Master Protein	194387154	unnamed protein product [Homo sapiens]	0	7.896	12	3	6	3	1	261	28.8	8.38	140	3	cell organization and biogenesis;metabolic process;regulation of biological process;response to stimulus;transport	cytosol;endosome;Golgi;membrane;mitochondrion	catalytic activity;nucleotide binding;protein binding	Pf00025, Pf00071, Pf01926, Pf08477, Pf13401	8766	RAB11A	15	VEGFA-VEGFR2 Signaling Pathway			0.849	0.602	45.72	25.18	122.4	119.6	57.9	45618447	3.61232e+07	13652911	High	High	High
	Checked	Confidence	Annotated Sequence	Modifications	Modifications in Master Proteins	Qvality PEP	Qvality q-value	# Protein Groups	# Proteins	# PSMs	Master Protein Accessions	Positions in Master Proteins	# Missed Cleavages	Theo. MH+ [Da]	Abundance Ratio: (F2) / (F1)	Abundance Ratio: (F3) / (F1)	Abundance Ratio Variability [%]: (F2) / (F1)	Abundance Ratio Variability [%]: (F3) / (F1)	Abundances (Grouped): F1	Abundances (Grouped): F2	Abundances (Grouped): F3	Abundance: F1: Sample	Abundance: F2: Sample	Abundance: F3: Sample	Quan Info	Found in Sample: [S1] F1: Sample	Found in Sample: [S2] F2: Sample	Found in Sample: [S3] F3: Sample	Confidence (by Search Engine): Mascot	Percolator q-Value (by Search Engine): Mascot	Percolator PEP (by Search Engine): Mascot	Ions Score (by Search Engine): Mascot	Top Apex RT [min]	Sequence in Protein	Positions in Protein	Peptide Group Modifications in Protein	Quan Usage
	FALSE	High	[K].VVLIGDSGVGK.[S]			0.0129404	0	1	25	3	194387154	194387154 [59-69]	0	1043.61	0.849	0.947	0	0	107.3	91.1	101.6	17846606	12280501	10693847		High	High	High	High	0	0.0005638	59	27.03	K.VVLIGDSGVGK.S	[59-69]		Used
	FALSE	High	[R].AITSAYYR.[G]			0.147703	0	1	27	2	194387154	194387154 [120-127]	0	944.484	0.486	0.382	0	0	160.6	78	61.4	12233288	4.81767e+06	2959064		High	Peak Found	High	High	0	0.03335	37	24.35	R.AITSAYYR.G	[120-127]		Used
	FALSE	High	[R].GAVGALLVYDIAK.[H]			0.0144367	0	1	24	1	194387154	194387154 [128-140]	0	1289.75	1.511	0.01	0		119.5	180.5		15538553	19025044			Peak Found	High	Not Found	High	0	0.000676	37	31.65	R.GAVGALLVYDIAK.H	[128-140]		Used
FALSE	High	Master Protein	195539395	26S protease regulatory subunit 10B [Homo sapiens]	0	7.878	6	2	5	2	1	403	45.8	7.78	176	2	metabolic process;regulation of biological process;response to stimulus;transport	cytoplasm;cytosol;membrane;nucleus;proteasome	catalytic activity;nucleotide binding;protein binding;RNA binding	Pf00004, Pf00910, Pf01078, Pf05496, Pf07724, Pf07726, Pf07728, Pf13191, Pf13207, Pf13401	5706	PSMC6	14	Proteasome Degradation; Parkin-Ubiquitin Proteasomal System pathway	ENSG00000100519.11	Epstein-Barr virus infection; Proteasome	0.57	0.216	62.24	30.26	98.1	98.1	103.8	37047082	3.00304e+07	2.48218e+07	High	High	High
	Checked	Confidence	Annotated Sequence	Modifications	Modifications in Master Proteins	Qvality PEP	Qvality q-value	# Protein Groups	# Proteins	# PSMs	Master Protein Accessions	Positions in Master Proteins	# Missed Cleavages	Theo. MH+ [Da]	Abundance Ratio: (F2) / (F1)	Abundance Ratio: (F3) / (F1)	Abundance Ratio Variability [%]: (F2) / (F1)	Abundance Ratio Variability [%]: (F3) / (F1)	Abundances (Grouped): F1	Abundances (Grouped): F2	Abundances (Grouped): F3	Abundance: F1: Sample	Abundance: F2: Sample	Abundance: F3: Sample	Quan Info	Found in Sample: [S1] F1: Sample	Found in Sample: [S2] F2: Sample	Found in Sample: [S3] F3: Sample	Confidence (by Search Engine): Mascot	Percolator q-Value (by Search Engine): Mascot	Percolator PEP (by Search Engine): Mascot	Ions Score (by Search Engine): Mascot	Top Apex RT [min]	Sequence in Protein	Positions in Protein	Peptide Group Modifications in Protein	Quan Usage
	FALSE	High	[K].ALQSVGQIVGEVLK.[Q]			0.000500335	0	1	3	3	195539395	195539395 [63-76]	0	1440.84	1.667	1.916	0	0	65.5	109.1	125.4	20263214	27377168	24563430		High	High	High	High	0	2.642e-06	59	32.46	K.ALQSVGQIVGEVLK.Q	[63-76]		Used
	FALSE	High	[R].FSEGTSADR.[E]			0.0482349	0	1	4	2	195539395	195539395 [257-265]	0	969.427	0.195	0.024	0	0	246	48	6	16783868	2.65319e+06	258366		High	High	Peak Found	High	0	0.005018	59	18.58	R.FSEGTSADR.E	[257-265]		Used
FALSE	High	Master Protein	1034098865	PREDICTED: 40S ribosomal protein S2-like isoform X1 [Pan troglodytes]	0	7.711	7	2	7	2	1	293	31.3	10.24	158	2	metabolic process	ribosome	RNA binding;structural molecule activity	Pf00333, Pf03719	741340	LOC741340	12				0.918	0.3	0	0	159.4	106	34.6	173734348	9.36906e+07	23866308	High	High	High
	Checked	Confidence	Annotated Sequence	Modifications	Modifications in Master Proteins	Qvality PEP	Qvality q-value	# Protein Groups	# Proteins	# PSMs	Master Protein Accessions	Positions in Master Proteins	# Missed Cleavages	Theo. MH+ [Da]	Abundance Ratio: (F2) / (F1)	Abundance Ratio: (F3) / (F1)	Abundance Ratio Variability [%]: (F2) / (F1)	Abundance Ratio Variability [%]: (F3) / (F1)	Abundances (Grouped): F1	Abundances (Grouped): F2	Abundances (Grouped): F3	Abundance: F1: Sample	Abundance: F2: Sample	Abundance: F3: Sample	Quan Info	Found in Sample: [S1] F1: Sample	Found in Sample: [S2] F2: Sample	Found in Sample: [S3] F3: Sample	Confidence (by Search Engine): Mascot	Percolator q-Value (by Search Engine): Mascot	Percolator PEP (by Search Engine): Mascot	Ions Score (by Search Engine): Mascot	Top Apex RT [min]	Sequence in Protein	Positions in Protein	Peptide Group Modifications in Protein	Quan Usage
	FALSE	High	[K].IGKPHTVPCK.[V]	1xCarboxymethyl [C9]		0.0390955	0	1	14	1	1034098865	1034098865 [174-183]	0	1137.61	0.01	0.01			300			47826624				High	Not Found	Not Found	High	0	0.003532	21	14.63	K.IGKPHTVPCK.V	[174-183]		Used
	FALSE	High	[R].GTGIVSAPVPK.[KE]			0.0218658	0	1	19	6	1034098865	1034098865 [201-211]	0	1025.6	0.918	0.3	0	0	135.3	124.2	40.5	125907724	9.36906e+07	23866308		High	High	High	High	0	0.001673	49	25.92	R.GTGIVSAPVPK.K	[201-211]		Used
FALSE	High	Master Protein	224831253	dynamin-like 120 kDa protein, mitochondrial isoform 8 [Homo sapiens]	0	7.249	2	2	5	2	1	1015	117.7	7.77	164	2	cell death;cell organization and biogenesis;cellular component movement;cellular homeostasis;metabolic process;regulation of biological process;response to stimulus;transport	cytosol;membrane;mitochondrion	catalytic activity;metal ion binding;nucleotide binding;protein binding	Pf00350, Pf01926	4976	OPA1	3		ENSG00000198836.8		1.074	2.017	136.9	0	86.3	91.7	122	28787258	2.47955e+07	25769415	High	High	High
	Checked	Confidence	Annotated Sequence	Modifications	Modifications in Master Proteins	Qvality PEP	Qvality q-value	# Protein Groups	# Proteins	# PSMs	Master Protein Accessions	Positions in Master Proteins	# Missed Cleavages	Theo. MH+ [Da]	Abundance Ratio: (F2) / (F1)	Abundance Ratio: (F3) / (F1)	Abundance Ratio Variability [%]: (F2) / (F1)	Abundance Ratio Variability [%]: (F3) / (F1)	Abundances (Grouped): F1	Abundances (Grouped): F2	Abundances (Grouped): F3	Abundance: F1: Sample	Abundance: F2: Sample	Abundance: F3: Sample	Quan Info	Found in Sample: [S1] F1: Sample	Found in Sample: [S2] F2: Sample	Found in Sample: [S3] F3: Sample	Confidence (by Search Engine): Mascot	Percolator q-Value (by Search Engine): Mascot	Percolator PEP (by Search Engine): Mascot	Ions Score (by Search Engine): Mascot	Top Apex RT [min]	Sequence in Protein	Positions in Protein	Peptide Group Modifications in Protein	Quan Usage
	FALSE	High	[R].VVVVGDQSAGK.[T]			0.0142573	0	1	13	3	224831253	224831253 [346-356]	0	1058.58	0.47	2.017	0	0	86	40.4	173.5	20183476	7.68931e+06	25769415		High	High	High	High	0	0.0008459	63	21.55	R.VVVVGDQSAGK.T	[346-356]		Used
	FALSE	High	[K].TSVLEMIAQAR.[I]			0.0041114	0	1	13	2	224831253	224831253 [357-367]	0	1218.65	2.453	0.01	0		86.9	213.1		8603782	17106200			High	High	Not Found	High	0	8.483e-05	63	31.78	K.TSVLEMIAQAR.I	[357-367]		Used
FALSE	High	Master Protein	514460296	PREDICTED: clathrin heavy chain 1 isoform X1 [Cavia porcellus]	0	7.174	2	2	3	2	1	1682	192.3	5.69	57	2	cell organization and biogenesis;transport		protein binding;structural molecule activity	Pf00637, Pf01394, Pf04053, Pf09268, Pf13838	100728704	Cltc; LOC100728704					0.607	0.01	0		217.7	82.3		15450961	4731584		High	High	Not Found
	Checked	Confidence	Annotated Sequence	Modifications	Modifications in Master Proteins	Qvality PEP	Qvality q-value	# Protein Groups	# Proteins	# PSMs	Master Protein Accessions	Positions in Master Proteins	# Missed Cleavages	Theo. MH+ [Da]	Abundance Ratio: (F2) / (F1)	Abundance Ratio: (F3) / (F1)	Abundance Ratio Variability [%]: (F2) / (F1)	Abundance Ratio Variability [%]: (F3) / (F1)	Abundances (Grouped): F1	Abundances (Grouped): F2	Abundances (Grouped): F3	Abundance: F1: Sample	Abundance: F2: Sample	Abundance: F3: Sample	Quan Info	Found in Sample: [S1] F1: Sample	Found in Sample: [S2] F2: Sample	Found in Sample: [S3] F3: Sample	Confidence (by Search Engine): Mascot	Percolator q-Value (by Search Engine): Mascot	Percolator PEP (by Search Engine): Mascot	Ions Score (by Search Engine): Mascot	Top Apex RT [min]	Sequence in Protein	Positions in Protein	Peptide Group Modifications in Protein	Quan Usage
	FALSE	High	[K].IYIDSNNNPER.[F]			0.0725177	0	1	5	2	514460296	514460296 [882-892]	0	1334.63	0.607	0.01	0		186.7	113.3		9625190	4731584			High	High	Not Found	High	0	0.00997	39	24.57	K.IYIDSNNNPER.F	[882-892]		Used
	FALSE	High	[K].AFMTADLPNELIELLEK.[I]			0.000883254	0	1	17	1	514460296	514460296 [994-1010]	0	1947.01	0.01	0.01			300			5825771				High	Not Found	Not Found	High	0	6.723e-06	28	34.4	K.AFMTADLPNELIELLEK.I	[994-1010]		Used
FALSE	High	Master Protein	33875323	PSMD7 protein, partial [Homo sapiens]	0	7.163	5	1	1	1	1	326	37.3	8.72	65	1	metabolic process;regulation of biological process;response to stimulus;transport	cytosol;extracellular;membrane;nucleus;organelle lumen;proteasome	protein binding	Pf01398, Pf13012	5713	PSMD7	16	Parkin-Ubiquitin Proteasomal System pathway; Proteasome Degradation			0.393	0.01	0		215.3	84.7		16992448	5418432		High	Peak Found	Not Found
	Checked	Confidence	Annotated Sequence	Modifications	Modifications in Master Proteins	Qvality PEP	Qvality q-value	# Protein Groups	# Proteins	# PSMs	Master Protein Accessions	Positions in Master Proteins	# Missed Cleavages	Theo. MH+ [Da]	Abundance Ratio: (F2) / (F1)	Abundance Ratio: (F3) / (F1)	Abundance Ratio Variability [%]: (F2) / (F1)	Abundance Ratio Variability [%]: (F3) / (F1)	Abundances (Grouped): F1	Abundances (Grouped): F2	Abundances (Grouped): F3	Abundance: F1: Sample	Abundance: F2: Sample	Abundance: F3: Sample	Quan Info	Found in Sample: [S1] F1: Sample	Found in Sample: [S2] F2: Sample	Found in Sample: [S3] F3: Sample	Confidence (by Search Engine): Mascot	Percolator q-Value (by Search Engine): Mascot	Percolator PEP (by Search Engine): Mascot	Ions Score (by Search Engine): Mascot	Top Apex RT [min]	Sequence in Protein	Positions in Protein	Peptide Group Modifications in Protein	Quan Usage
	FALSE	High	[K].VVVHPLVLLSVVDHFNR.[I]			5.46689e-05	0	1	7	1	33875323	33875323 [9-25]	0	1943.12	0.393	0.01	0		215.3	84.7		16992448	5418432			High	Peak Found	Not Found	High	0	6.865e-08	65	32.04	K.VVVHPLVLLSVVDHFNR.I	[9-25]		Used
FALSE	High	Master Protein	1174149	small GTP binding protein Rab7 [Homo sapiens]	0	6.796	12	2	2	2	1	207	23.4	6.7	67	2	cell organization and biogenesis;cellular homeostasis;metabolic process;regulation of biological process;response to stimulus;transport	cytosol;endosome;Golgi;membrane;vacuole	catalytic activity;nucleotide binding;protein binding	Pf00025, Pf00071, Pf01926, Pf04670, Pf07728, Pf08477	7879	RAB7A	3				1.124	0.01	0		61.5	238.5		8.36913e+06	2.62998e+07		Peak Found	High	Not Found
	Checked	Confidence	Annotated Sequence	Modifications	Modifications in Master Proteins	Qvality PEP	Qvality q-value	# Protein Groups	# Proteins	# PSMs	Master Protein Accessions	Positions in Master Proteins	# Missed Cleavages	Theo. MH+ [Da]	Abundance Ratio: (F2) / (F1)	Abundance Ratio: (F3) / (F1)	Abundance Ratio Variability [%]: (F2) / (F1)	Abundance Ratio Variability [%]: (F3) / (F1)	Abundances (Grouped): F1	Abundances (Grouped): F2	Abundances (Grouped): F3	Abundance: F1: Sample	Abundance: F2: Sample	Abundance: F3: Sample	Quan Info	Found in Sample: [S1] F1: Sample	Found in Sample: [S2] F2: Sample	Found in Sample: [S3] F3: Sample	Confidence (by Search Engine): Mascot	Percolator q-Value (by Search Engine): Mascot	Percolator PEP (by Search Engine): Mascot	Ions Score (by Search Engine): Mascot	Top Apex RT [min]	Sequence in Protein	Positions in Protein	Peptide Group Modifications in Protein	Quan Usage
	FALSE	High	[R].LVTMQIWDTAGQER.[F]			0.000341099	0	1	5	1	1174149	1174149 [56-69]	0	1647.82	1.124	0.01	0		141.2	158.8		8.36913e+06	7.6224e+06			Peak Found	High	Not Found	High	0	1.401e-06	67	30.67	R.LVTMQIWDTAGQER.F	[56-69]		Used
	FALSE	High	[K].ATIGADFLTK.[E]			0.29807	0.00926593	1	5	1	1174149	1174149 [39-48]	0	1036.57	100					300			18677426			Not Found	High	Not Found	High	0.000942	0.1141	9	29.19	K.ATIGADFLTK.E	[39-48]		Used
FALSE	High	Master Protein	358440078	Chain A, Structure Of The Cand1-Cul4b-Rbx1 Complex	0	6.022	1	1	2	1	1	1253	139	5.78	72	1				Pf08623, Pf12755, Pf13513								100					300			6.70656e+06	Not Found	Not Found	High
	Checked	Confidence	Annotated Sequence	Modifications	Modifications in Master Proteins	Qvality PEP	Qvality q-value	# Protein Groups	# Proteins	# PSMs	Master Protein Accessions	Positions in Master Proteins	# Missed Cleavages	Theo. MH+ [Da]	Abundance Ratio: (F2) / (F1)	Abundance Ratio: (F3) / (F1)	Abundance Ratio Variability [%]: (F2) / (F1)	Abundance Ratio Variability [%]: (F3) / (F1)	Abundances (Grouped): F1	Abundances (Grouped): F2	Abundances (Grouped): F3	Abundance: F1: Sample	Abundance: F2: Sample	Abundance: F3: Sample	Quan Info	Found in Sample: [S1] F1: Sample	Found in Sample: [S2] F2: Sample	Found in Sample: [S3] F3: Sample	Confidence (by Search Engine): Mascot	Percolator q-Value (by Search Engine): Mascot	Percolator PEP (by Search Engine): Mascot	Ions Score (by Search Engine): Mascot	Top Apex RT [min]	Sequence in Protein	Positions in Protein	Peptide Group Modifications in Protein	Quan Usage
	FALSE	High	[K].DSIKLDDDSER.[K]			0.00425573	0	1	6	2	358440078	358440078 [60-70]	1	1292.6		100					300			6.70656e+06		Not Found	Not Found	High	High	0	8.991e-05	58	16.49	K.DSIKLDDDSER.K	[60-70]		Used
FALSE	High	Master Protein	148536855	coatomer subunit alpha isoform 1 [Homo sapiens]	0	6.021	1	1	3	1	1	1233	139.2	7.59	130	1	regulation of biological process;transport	cytoplasm;cytosol;membrane	protein binding;structural molecule activity	Pf00400, Pf04053, Pf06957	1314	COPA	1		ENSG00000122218.14		1.161	1.386	0	0	84.6	98.2	117.2	16706340	15717097	14649045	High	High	High
	Checked	Confidence	Annotated Sequence	Modifications	Modifications in Master Proteins	Qvality PEP	Qvality q-value	# Protein Groups	# Proteins	# PSMs	Master Protein Accessions	Positions in Master Proteins	# Missed Cleavages	Theo. MH+ [Da]	Abundance Ratio: (F2) / (F1)	Abundance Ratio: (F3) / (F1)	Abundance Ratio Variability [%]: (F2) / (F1)	Abundance Ratio Variability [%]: (F3) / (F1)	Abundances (Grouped): F1	Abundances (Grouped): F2	Abundances (Grouped): F3	Abundance: F1: Sample	Abundance: F2: Sample	Abundance: F3: Sample	Quan Info	Found in Sample: [S1] F1: Sample	Found in Sample: [S2] F2: Sample	Found in Sample: [S3] F3: Sample	Confidence (by Search Engine): Mascot	Percolator q-Value (by Search Engine): Mascot	Percolator PEP (by Search Engine): Mascot	Ions Score (by Search Engine): Mascot	Top Apex RT [min]	Sequence in Protein	Positions in Protein	Peptide Group Modifications in Protein	Quan Usage
	FALSE	High	[R].CLFTLLGHLDYIR.[T]	1xCarboxymethyl [C1]		0.000269521	0	1	4	3	148536855	148536855 [85-97]	0	1621.84	1.161	1.386	0	0	84.6	98.2	117.2	16706340	15717097	14649045		High	High	High	High	0	9.535e-07	56	33.22	R.CLFTLLGHLDYIR.T	[85-97]		Used
FALSE	High	Master Protein	263099	Tat binding protein 7, TBP-7=transcriptional activator [human, Peptide, 458 aa]	0	5.871	4	3	6	3	1	458	51.5	5.73	155	3			catalytic activity;nucleotide binding;RNA binding	Pf00004, Pf00910, Pf01057, Pf01078, Pf07724, Pf07726, Pf07728, Pf13191							0.436	0.072	5.46	3.2	192.4	66.8	40.8	79050699	2.22492e+07	1.06119e+07	High	High	High
	Checked	Confidence	Annotated Sequence	Modifications	Modifications in Master Proteins	Qvality PEP	Qvality q-value	# Protein Groups	# Proteins	# PSMs	Master Protein Accessions	Positions in Master Proteins	# Missed Cleavages	Theo. MH+ [Da]	Abundance Ratio: (F2) / (F1)	Abundance Ratio: (F3) / (F1)	Abundance Ratio Variability [%]: (F2) / (F1)	Abundance Ratio Variability [%]: (F3) / (F1)	Abundances (Grouped): F1	Abundances (Grouped): F2	Abundances (Grouped): F3	Abundance: F1: Sample	Abundance: F2: Sample	Abundance: F3: Sample	Quan Info	Found in Sample: [S1] F1: Sample	Found in Sample: [S2] F2: Sample	Found in Sample: [S3] F3: Sample	Confidence (by Search Engine): Mascot	Percolator q-Value (by Search Engine): Mascot	Percolator PEP (by Search Engine): Mascot	Ions Score (by Search Engine): Mascot	Top Apex RT [min]	Sequence in Protein	Positions in Protein	Peptide Group Modifications in Protein	Quan Usage
	FALSE	High	[R].VVGSEFVQK.[Y]			0.0543875	0	1	4	3	263099	263099 [230-238]	0	992.541	0.436	0.61	0	0	146.6	64	89.4	26946328	9528766	10398562		High	High	High	High	0	0.0142	43	25.18	R.VVGSEFVQK.Y	[230-238]		Used
	FALSE	High	[K].RFDAQTGADR.[E]			0.11775	0	1	4	1	263099	263099 [274-283]	1	1136.54	0.235	0.01	0	0	241.4	56.6	2	39960156	7.59502e+06	213301		Peak Found	High	Peak Found	High	0	0.02268	37	18.01	K.RFDAQTGADR.E	[274-283]		Used
	FALSE	High	[R].FDAQTGADR.[E]			0.0714212	0	1	4	2	263099	263099 [275-283]	0	980.443	0.521	0.01	0		197.3	102.7		12144215	5125375			High	High	Not Found	High	0	0.01238	51	19.71	R.FDAQTGADR.E	[275-283]		Used
FALSE	High	Master Protein	4033735	spliceosomal protein SAP 155 [Homo sapiens]	0	5.592	1	2	3	2	1	1304	145.7	7.03	85	2	cell organization and biogenesis;metabolic process;regulation of biological process;response to stimulus	nucleus;spliceosomal complex	DNA binding;protein binding;receptor activity;RNA binding;signal transducer activity	Pf02161, Pf08920, Pf12815, Pf13513	23451	SF3B1	2	mRNA Processing			0.351		0		146.1	51.3	102.6	8586634	2.44187e+06	3.81421e+06	High	Peak Found	High
	Checked	Confidence	Annotated Sequence	Modifications	Modifications in Master Proteins	Qvality PEP	Qvality q-value	# Protein Groups	# Proteins	# PSMs	Master Protein Accessions	Positions in Master Proteins	# Missed Cleavages	Theo. MH+ [Da]	Abundance Ratio: (F2) / (F1)	Abundance Ratio: (F3) / (F1)	Abundance Ratio Variability [%]: (F2) / (F1)	Abundance Ratio Variability [%]: (F3) / (F1)	Abundances (Grouped): F1	Abundances (Grouped): F2	Abundances (Grouped): F3	Abundance: F1: Sample	Abundance: F2: Sample	Abundance: F3: Sample	Quan Info	Found in Sample: [S1] F1: Sample	Found in Sample: [S2] F2: Sample	Found in Sample: [S3] F3: Sample	Confidence (by Search Engine): Mascot	Percolator q-Value (by Search Engine): Mascot	Percolator PEP (by Search Engine): Mascot	Ions Score (by Search Engine): Mascot	Top Apex RT [min]	Sequence in Protein	Positions in Protein	Peptide Group Modifications in Protein	Quan Usage
	FALSE	High	[R].QQAADLISR.[T]			0.148567	0	1	2	1	4033735	4033735 [949-957]	0	1001.54	0.351	0.01	0		222.1	77.9		8586634	2.44187e+06			High	Peak Found	Not Found	High	0	0.03382	43	24.32	R.QQAADLISR.T	[949-957]		Used
	FALSE	High	[R].ICFELLELLK.[A]	1xCarboxymethyl [C2]		0.00383725	0	1	3	2	4033735	4033735 [1058-1067]	0	1278.7		100					300			3.81421e+06		High	Not Found	High	High	0	0.0004797	42	28.65	R.ICFELLELLK.A	[1058-1067]		Used
FALSE	High	Master Protein	530365106	PREDICTED: 26S proteasome non-ATPase regulatory subunit 4 isoform X1 [Homo sapiens]	0	5.541	6	2	2	2	1	380	41.1	4.81	80	2	cell organization and biogenesis;metabolic process;regulation of biological process;response to stimulus;transport	cytoplasm;cytosol;nucleus;proteasome	protein binding;RNA binding	Pf02809, Pf04056, Pf13519	5710	PSMD4	1	Proteasome Degradation; Parkin-Ubiquitin Proteasomal System pathway	ENSG00000159352.15		0.035	0.01	0		289.7	10.3		11277707	323982		High	High	Not Found
	Checked	Confidence	Annotated Sequence	Modifications	Modifications in Master Proteins	Qvality PEP	Qvality q-value	# Protein Groups	# Proteins	# PSMs	Master Protein Accessions	Positions in Master Proteins	# Missed Cleavages	Theo. MH+ [Da]	Abundance Ratio: (F2) / (F1)	Abundance Ratio: (F3) / (F1)	Abundance Ratio Variability [%]: (F2) / (F1)	Abundance Ratio Variability [%]: (F3) / (F1)	Abundances (Grouped): F1	Abundances (Grouped): F2	Abundances (Grouped): F3	Abundance: F1: Sample	Abundance: F2: Sample	Abundance: F3: Sample	Quan Info	Found in Sample: [S1] F1: Sample	Found in Sample: [S2] F2: Sample	Found in Sample: [S3] F3: Sample	Confidence (by Search Engine): Mascot	Percolator q-Value (by Search Engine): Mascot	Percolator PEP (by Search Engine): Mascot	Ions Score (by Search Engine): Mascot	Top Apex RT [min]	Sequence in Protein	Positions in Protein	Peptide Group Modifications in Protein	Quan Usage
	FALSE	High	[R].LQAQQDAVNIVCHSK.[T]	1xCarboxymethyl [C12]		0.0028572	0	1	4	1	530365106	530365106 [26-40]	0	1711.84											No Quan Values	Not Found	High	Not Found	High	0	4.674e-05	51		R.LQAQQDAVNIVCHSK.T	[26-40]		Not Used
	FALSE	High	[R].VSMEEQR.[Q]			0.210023	0	1	9	1	530365106	530365106 [222-228]	0	878.404	0.035	0.01	0		289.7	10.3		11277707	323982			High	Peak Found	Not Found	High	0	0.06151	52	17.31	R.VSMEEQR.Q	[222-228]		Used
FALSE	High	Master Protein	695370	thyroid receptor interactor [Homo sapiens]	0	5.446	5	2	5	1	1	406	45.6	7.88	126	2	metabolic process;regulation of biological process;response to stimulus;transport	cytoplasm;cytosol;membrane;nucleus;proteasome	catalytic activity;nucleotide binding;protein binding;RNA binding	Pf00004, Pf00910, Pf01057, Pf01078, Pf05496, Pf06068, Pf06414, Pf07724, Pf07726, Pf07728, Pf13191, Pf13207, Pf13401	5705	PSMC5	17	Parkin-Ubiquitin Proteasomal System pathway; Proteasome Degradation			0.724	0.01	0		174	126		20833474	12228948		High	High	Not Found
	Checked	Confidence	Annotated Sequence	Modifications	Modifications in Master Proteins	Qvality PEP	Qvality q-value	# Protein Groups	# Proteins	# PSMs	Master Protein Accessions	Positions in Master Proteins	# Missed Cleavages	Theo. MH+ [Da]	Abundance Ratio: (F2) / (F1)	Abundance Ratio: (F3) / (F1)	Abundance Ratio Variability [%]: (F2) / (F1)	Abundance Ratio Variability [%]: (F3) / (F1)	Abundances (Grouped): F1	Abundances (Grouped): F2	Abundances (Grouped): F3	Abundance: F1: Sample	Abundance: F2: Sample	Abundance: F3: Sample	Quan Info	Found in Sample: [S1] F1: Sample	Found in Sample: [S2] F2: Sample	Found in Sample: [S3] F3: Sample	Confidence (by Search Engine): Mascot	Percolator q-Value (by Search Engine): Mascot	Percolator PEP (by Search Engine): Mascot	Ions Score (by Search Engine): Mascot	Top Apex RT [min]	Sequence in Protein	Positions in Protein	Peptide Group Modifications in Protein	Quan Usage
	FALSE	High	[R].VSGSELVQK.[F]			0.0701266	0	1	7	2	695370	695370 [214-222]	0	946.52	0.724	0.01	0		174	126		20833474	12228948			High	High	Not Found	High	0	0.009401	43	21.19	R.VSGSELVQK.F	[214-222]		Used
	FALSE	High	[KR].GVILYGPPGTGK.[T]			0.0102019	0	3	33	6	16741033; 695370; 4591	16741033 [221-232]; 695370 [185-196]; 4591 [184-195]	0	1158.65	0.722	1.23	0	0	101.6	73.3	125	32569626	19045170	25359522	Shared	High	High	High	High	0	0.0003809	61	28.46	K.GVLLYGPPGTGK.T	[185-196]		Not Used
FALSE	High	Master Protein	34785313	RNF121 protein, partial [Homo sapiens]	0	5.308	3	3	5	3	1	329	38.1	6.89	77	3	metabolic process;regulation of biological process;response to stimulus	membrane	catalytic activity;metal ion binding;protein binding	Pf00097, Pf11793, Pf12678, Pf13639	55298	RNF121	11				0.247	0.01	1.2		238.8	61.2		4.15131e+07	8.61511e+06		High	High	Not Found
	Checked	Confidence	Annotated Sequence	Modifications	Modifications in Master Proteins	Qvality PEP	Qvality q-value	# Protein Groups	# Proteins	# PSMs	Master Protein Accessions	Positions in Master Proteins	# Missed Cleavages	Theo. MH+ [Da]	Abundance Ratio: (F2) / (F1)	Abundance Ratio: (F3) / (F1)	Abundance Ratio Variability [%]: (F2) / (F1)	Abundance Ratio Variability [%]: (F3) / (F1)	Abundances (Grouped): F1	Abundances (Grouped): F2	Abundances (Grouped): F3	Abundance: F1: Sample	Abundance: F2: Sample	Abundance: F3: Sample	Quan Info	Found in Sample: [S1] F1: Sample	Found in Sample: [S2] F2: Sample	Found in Sample: [S3] F3: Sample	Confidence (by Search Engine): Mascot	Percolator q-Value (by Search Engine): Mascot	Percolator PEP (by Search Engine): Mascot	Ions Score (by Search Engine): Mascot	Top Apex RT [min]	Sequence in Protein	Positions in Protein	Peptide Group Modifications in Protein	Quan Usage
	FALSE	High	[K].QTCPYCK.[E]	2xCarboxymethyl [C3; C6]		0.214772	0	1	19	1	34785313	34785313 [272-278]	0	958.364	0.247	0.01	0		240.6	59.4		28728250	5.74606e+06			High	Peak Found	Not Found	High	0	0.06412	33	20.09	K.QTCPYCK.E	[272-278]		Used
	FALSE	High	[K].QTCPYCKEK.[V]	2xCarboxymethyl [C3; C6]		0.215372	0	1	19	1	34785313	34785313 [272-280]	1	1215.5	0.485	0.01	0		202	98		2.96108e+06	1.16435e+06			Peak Found	High	Not Found	High	0	0.06446	20	18.43	K.QTCPYCKEK.V	[272-280]		Used
	FALSE	High	[K].KQTCPYCK.[E]	2xCarboxymethyl [C4; C7]		0.0202893	0	1	19	3	34785313	34785313 [271-278]	1	1086.46	0.214	0.01	0		247.1	52.9		9823754	1.7047e+06			High	High	Not Found	High	0	0.00119	35	13.31	K.KQTCPYCK.E	[271-278]		Used
FALSE	High	Master Protein	159164570	Chain A, Solution Structure Of A Bromodomain From Ring3 Protein	0	5.079	12	1	4	1	1	116	13.8	7.71	15	1			protein binding	Pf00439							0.287	0.01	0		233.1	66.9		91602472	21307419		High	High	Not Found
	Checked	Confidence	Annotated Sequence	Modifications	Modifications in Master Proteins	Qvality PEP	Qvality q-value	# Protein Groups	# Proteins	# PSMs	Master Protein Accessions	Positions in Master Proteins	# Missed Cleavages	Theo. MH+ [Da]	Abundance Ratio: (F2) / (F1)	Abundance Ratio: (F3) / (F1)	Abundance Ratio Variability [%]: (F2) / (F1)	Abundance Ratio Variability [%]: (F3) / (F1)	Abundances (Grouped): F1	Abundances (Grouped): F2	Abundances (Grouped): F3	Abundance: F1: Sample	Abundance: F2: Sample	Abundance: F3: Sample	Quan Info	Found in Sample: [S1] F1: Sample	Found in Sample: [S2] F2: Sample	Found in Sample: [S3] F3: Sample	Confidence (by Search Engine): Mascot	Percolator q-Value (by Search Engine): Mascot	Percolator PEP (by Search Engine): Mascot	Ions Score (by Search Engine): Mascot	Top Apex RT [min]	Sequence in Protein	Positions in Protein	Peptide Group Modifications in Protein	Quan Usage
	FALSE	High	[R].YAKMPDLEHHHHHH.[-]			0.0240831	0	1	1	4	159164570	159164570 [103-116]	1	1788.81	0.287	0.01	0		233.1	66.9		91602472	21307419			High	High	Not Found	High	0	0.001581	15	20.41	R.YAKMPDLEHHHHHH.-	[103-116]		Used
FALSE	High	Master Protein	109134349	coatomer subunit gamma-2 isoform 1 [Homo sapiens]	0	4.603	2	1	1	1	1	871	97.6	5.81	82	1	transport	cytoplasm;cytosol;Golgi;membrane	structural molecule activity	Pf01602, Pf08752, Pf13646	26958	COPG2	7		ENSG00000158623.14			100					300			10263649	Not Found	Not Found	High
	Checked	Confidence	Annotated Sequence	Modifications	Modifications in Master Proteins	Qvality PEP	Qvality q-value	# Protein Groups	# Proteins	# PSMs	Master Protein Accessions	Positions in Master Proteins	# Missed Cleavages	Theo. MH+ [Da]	Abundance Ratio: (F2) / (F1)	Abundance Ratio: (F3) / (F1)	Abundance Ratio Variability [%]: (F2) / (F1)	Abundance Ratio Variability [%]: (F3) / (F1)	Abundances (Grouped): F1	Abundances (Grouped): F2	Abundances (Grouped): F3	Abundance: F1: Sample	Abundance: F2: Sample	Abundance: F3: Sample	Quan Info	Found in Sample: [S1] F1: Sample	Found in Sample: [S2] F2: Sample	Found in Sample: [S3] F3: Sample	Confidence (by Search Engine): Mascot	Percolator q-Value (by Search Engine): Mascot	Percolator PEP (by Search Engine): Mascot	Ions Score (by Search Engine): Mascot	Top Apex RT [min]	Sequence in Protein	Positions in Protein	Peptide Group Modifications in Protein	Quan Usage
	FALSE	High	[K].QISSFVSEISDEFK.[V]			0.00195445	0	1	6	1	109134349	109134349 [363-376]	0	1615.78		100					300			10263649		Not Found	Not Found	High	High	0	2.492e-05	82	26.94	K.QISSFVSEISDEFK.V	[363-376]		Used
FALSE	High	Master Protein	18654194	transmembrane protein [Homo sapiens]	0	4.513	3	2	7	2	1	705	80.6	7.96	166	2	metabolic process	membrane	catalytic activity;metal ion binding;protein binding	Pf02516	3703	STT3A	11				1.212	0.677	11.47	0	115	137.5	47.5	1.03143e+08	9.98852e+07	26950354	High	High	High
	Checked	Confidence	Annotated Sequence	Modifications	Modifications in Master Proteins	Qvality PEP	Qvality q-value	# Protein Groups	# Proteins	# PSMs	Master Protein Accessions	Positions in Master Proteins	# Missed Cleavages	Theo. MH+ [Da]	Abundance Ratio: (F2) / (F1)	Abundance Ratio: (F3) / (F1)	Abundance Ratio Variability [%]: (F2) / (F1)	Abundance Ratio Variability [%]: (F3) / (F1)	Abundances (Grouped): F1	Abundances (Grouped): F2	Abundances (Grouped): F3	Abundance: F1: Sample	Abundance: F2: Sample	Abundance: F3: Sample	Quan Info	Found in Sample: [S1] F1: Sample	Found in Sample: [S2] F2: Sample	Found in Sample: [S3] F3: Sample	Confidence (by Search Engine): Mascot	Percolator q-Value (by Search Engine): Mascot	Percolator PEP (by Search Engine): Mascot	Ions Score (by Search Engine): Mascot	Top Apex RT [min]	Sequence in Protein	Positions in Protein	Peptide Group Modifications in Protein	Quan Usage
	FALSE	High	[R].IIFDDFR.[E]			0.196313	0	1	6	5	18654194	18654194 [500-506]	0	925.478	1.122	0.677	0	0	107.2	120.3	72.6	6.29037e+07	5.71887e+07	26950354		High	High	High	High	0.0003815	0.08537	35	30.41	R.IIFDDFR.E	[500-506]		Used
	FALSE	High	[R].FYSLLDPSYAK.[N]			0.0128597	0	1	6	2	18654194	18654194 [330-340]	0	1303.66	1.309	0.01	0		129.9	170.1		40239108	42696480			High	High	Not Found	High	0	0.0005599	47	30.78	R.FYSLLDPSYAK.N	[330-340]		Used
FALSE	High	Master Protein	11559929	coatomer subunit gamma-1 [Homo sapiens]	0	4.492	2	1	1	1	1	874	97.7	5.47	37	1	cellular component movement;transport	cytoplasm;cytosol;Golgi;membrane	protein binding;structural molecule activity	Pf01602, Pf08752	22820	COPG1	3		ENSG00000181789.14												High	Not Found	Not Found
	Checked	Confidence	Annotated Sequence	Modifications	Modifications in Master Proteins	Qvality PEP	Qvality q-value	# Protein Groups	# Proteins	# PSMs	Master Protein Accessions	Positions in Master Proteins	# Missed Cleavages	Theo. MH+ [Da]	Abundance Ratio: (F2) / (F1)	Abundance Ratio: (F3) / (F1)	Abundance Ratio Variability [%]: (F2) / (F1)	Abundance Ratio Variability [%]: (F3) / (F1)	Abundances (Grouped): F1	Abundances (Grouped): F2	Abundances (Grouped): F3	Abundance: F1: Sample	Abundance: F2: Sample	Abundance: F3: Sample	Quan Info	Found in Sample: [S1] F1: Sample	Found in Sample: [S2] F2: Sample	Found in Sample: [S3] F3: Sample	Confidence (by Search Engine): Mascot	Percolator q-Value (by Search Engine): Mascot	Percolator PEP (by Search Engine): Mascot	Ions Score (by Search Engine): Mascot	Top Apex RT [min]	Sequence in Protein	Positions in Protein	Peptide Group Modifications in Protein	Quan Usage
	FALSE	High	[K].QISSFMSEISDEFK.[V]			0.00227937	0	1	9	1	11559929	11559929 [363-376]	0	1647.76											No Quan Values	High	Not Found	Not Found	High	0	3.218e-05	37		K.QISSFMSEISDEFK.V	[363-376]		Not Used
FALSE	High	Master Protein	25304086	RAB5B protein, partial [Homo sapiens]	0	4.446	5	1	2	1	1	267	29	8	141	1	cell organization and biogenesis;regulation of biological process;response to stimulus;transport	endosome;membrane	catalytic activity;nucleotide binding;protein binding	Pf00009, Pf00025, Pf00071, Pf04670, Pf08477	5869	RAB5B	12				1.175	0.01	0		137.9	162.1		1.92322e+07	1.83155e+07		High	High	Not Found
	Checked	Confidence	Annotated Sequence	Modifications	Modifications in Master Proteins	Qvality PEP	Qvality q-value	# Protein Groups	# Proteins	# PSMs	Master Protein Accessions	Positions in Master Proteins	# Missed Cleavages	Theo. MH+ [Da]	Abundance Ratio: (F2) / (F1)	Abundance Ratio: (F3) / (F1)	Abundance Ratio Variability [%]: (F2) / (F1)	Abundance Ratio Variability [%]: (F3) / (F1)	Abundances (Grouped): F1	Abundances (Grouped): F2	Abundances (Grouped): F3	Abundance: F1: Sample	Abundance: F2: Sample	Abundance: F3: Sample	Quan Info	Found in Sample: [S1] F1: Sample	Found in Sample: [S2] F2: Sample	Found in Sample: [S3] F3: Sample	Confidence (by Search Engine): Mascot	Percolator q-Value (by Search Engine): Mascot	Percolator PEP (by Search Engine): Mascot	Ions Score (by Search Engine): Mascot	Top Apex RT [min]	Sequence in Protein	Positions in Protein	Peptide Group Modifications in Protein	Quan Usage
	FALSE	High	[R].QASPSIVIALAGNK.[A]			0.00243465	0	1	4	2	25304086	25304086 [173-186]	0	1368.78	1.175	0.01	0		137.9	162.1		1.92322e+07	1.83155e+07			High	High	Not Found	High	0	4.666e-05	79	30.08	R.QASPSIVIALAGNK.A	[173-186]		Used
FALSE	High	Master Protein	4506185	proteasome subunit alpha type-4 isoform 1 [Homo sapiens]	0	4.349	7	2	3	2	1	261	29.5	7.72	69	2	metabolic process;regulation of biological process;response to stimulus;transport	cytoplasm;cytosol;nucleus;proteasome	catalytic activity;protein binding	Pf00227, Pf10584	5685	PSMA4	15	Exercise-induced Circadian Regulation; Proteasome Degradation	ENSG00000041357.15	Proteasome	1.815	2.286	181.06	0	67.9	111.9	120.2	2.00425e+07	26755721	22457520	High	High	High
	Checked	Confidence	Annotated Sequence	Modifications	Modifications in Master Proteins	Qvality PEP	Qvality q-value	# Protein Groups	# Proteins	# PSMs	Master Protein Accessions	Positions in Master Proteins	# Missed Cleavages	Theo. MH+ [Da]	Abundance Ratio: (F2) / (F1)	Abundance Ratio: (F3) / (F1)	Abundance Ratio Variability [%]: (F2) / (F1)	Abundance Ratio Variability [%]: (F3) / (F1)	Abundances (Grouped): F1	Abundances (Grouped): F2	Abundances (Grouped): F3	Abundance: F1: Sample	Abundance: F2: Sample	Abundance: F3: Sample	Quan Info	Found in Sample: [S1] F1: Sample	Found in Sample: [S2] F2: Sample	Found in Sample: [S3] F3: Sample	Confidence (by Search Engine): Mascot	Percolator q-Value (by Search Engine): Mascot	Percolator PEP (by Search Engine): Mascot	Ions Score (by Search Engine): Mascot	Top Apex RT [min]	Sequence in Protein	Positions in Protein	Peptide Group Modifications in Protein	Quan Usage
	FALSE	High	[R].TTIFSPEGR.[L]			0.10801	0	1	4	1	4506185	4506185 [9-17]	0	1007.52	5.082	0.01	0		49.3	250.7		4.51571e+06	18597324			Peak Found	High	Not Found	High	0	0.01951	32	26.92	R.TTIFSPEGR.L	[9-17]		Used
	FALSE	High	[K].LLDEVFFSEK.[I]			0.0301291	0	1	5	2	4506185	4506185 [55-64]	0	1226.63	0.648	2.286	0	0	76.3	49.4	174.3	15526747	8158397	22457520		High	Peak Found	High	High	0	0.002294	37	31.36	K.LLDEVFFSEK.I	[55-64]		Used
FALSE	High	Master Protein	435476	cytokeratin 9 [Homo sapiens]	0	3.899	2	1	1	1	1	623	62.1	5.3	50	1	cell death;cell organization and biogenesis	cytosol;membrane;nucleus	structural molecule activity	Pf00038, Pf13166	3857	KRT9	17				0.01	0.01			300			4281322			High	Not Found	Not Found
	Checked	Confidence	Annotated Sequence	Modifications	Modifications in Master Proteins	Qvality PEP	Qvality q-value	# Protein Groups	# Proteins	# PSMs	Master Protein Accessions	Positions in Master Proteins	# Missed Cleavages	Theo. MH+ [Da]	Abundance Ratio: (F2) / (F1)	Abundance Ratio: (F3) / (F1)	Abundance Ratio Variability [%]: (F2) / (F1)	Abundance Ratio Variability [%]: (F3) / (F1)	Abundances (Grouped): F1	Abundances (Grouped): F2	Abundances (Grouped): F3	Abundance: F1: Sample	Abundance: F2: Sample	Abundance: F3: Sample	Quan Info	Found in Sample: [S1] F1: Sample	Found in Sample: [S2] F2: Sample	Found in Sample: [S3] F3: Sample	Confidence (by Search Engine): Mascot	Percolator q-Value (by Search Engine): Mascot	Percolator PEP (by Search Engine): Mascot	Ions Score (by Search Engine): Mascot	Top Apex RT [min]	Sequence in Protein	Positions in Protein	Peptide Group Modifications in Protein	Quan Usage
	FALSE	High	[R].FSSSSGYGGGSSR.[V]			0.00521793	0	1	4	1	435476	435476 [47-59]	0	1235.53	0.01	0.01			300			4281322				High	Not Found	Not Found	High	0	0.0001261	50	20.05	R.FSSSSGYGGGSSR.V	[47-59]		Used
FALSE	High	Master Protein	54696300	proteasome (prosome, macropain) subunit, alpha type, 5 [Homo sapiens]	0	3.749	9	2	2	2	1	241	26.4	4.79	46	2	metabolic process;regulation of biological process;response to stimulus;transport	cytoplasm;cytosol;extracellular;nucleus;organelle lumen;proteasome	catalytic activity;protein binding	Pf00227, Pf10584	5686	PSMA5	1	Proteasome Degradation			0.486		0		133.4	64.9	101.7	11032656	4.34608e+06	5.32354e+06	Peak Found	High	High
	Checked	Confidence	Annotated Sequence	Modifications	Modifications in Master Proteins	Qvality PEP	Qvality q-value	# Protein Groups	# Proteins	# PSMs	Master Protein Accessions	Positions in Master Proteins	# Missed Cleavages	Theo. MH+ [Da]	Abundance Ratio: (F2) / (F1)	Abundance Ratio: (F3) / (F1)	Abundance Ratio Variability [%]: (F2) / (F1)	Abundance Ratio Variability [%]: (F3) / (F1)	Abundances (Grouped): F1	Abundances (Grouped): F2	Abundances (Grouped): F3	Abundance: F1: Sample	Abundance: F2: Sample	Abundance: F3: Sample	Quan Info	Found in Sample: [S1] F1: Sample	Found in Sample: [S2] F2: Sample	Found in Sample: [S3] F3: Sample	Confidence (by Search Engine): Mascot	Percolator q-Value (by Search Engine): Mascot	Percolator PEP (by Search Engine): Mascot	Ions Score (by Search Engine): Mascot	Top Apex RT [min]	Sequence in Protein	Positions in Protein	Peptide Group Modifications in Protein	Quan Usage
	FALSE	High	[R].LFQVEYAIEAIK.[L]			0.0240831	0	1	3	1	54696300	54696300 [21-32]	0	1423.78		100					300			5.32354e+06		Not Found	Not Found	High	High	0	0.001575	25	26.52	R.LFQVEYAIEAIK.L	[21-32]		Used
	FALSE	High	[R].GVNTFSPEGR.[L]			0.296514	0.00926593	1	4	1	54696300	54696300 [11-20]	0	1063.52	0.486	0.01	0		201.9	98.1		11032656	4.34608e+06			Peak Found	High	Not Found	High	0.000942	0.1132	41	24.12	R.GVNTFSPEGR.L	[11-20]		Used
FALSE	High	Master Protein	973743966	Chain A, Human Peroxiredoxin-1 C83s Mutant	0	3.745	5	1	3	1	1	219	24.2	8.53	129	1	metabolic process		antioxidant activity;catalytic activity	Pf00578, Pf08534, Pf10417							0.699	0.74	0	0	123	86	91	85520248	48435488	40026628	High	High	High
	Checked	Confidence	Annotated Sequence	Modifications	Modifications in Master Proteins	Qvality PEP	Qvality q-value	# Protein Groups	# Proteins	# PSMs	Master Protein Accessions	Positions in Master Proteins	# Missed Cleavages	Theo. MH+ [Da]	Abundance Ratio: (F2) / (F1)	Abundance Ratio: (F3) / (F1)	Abundance Ratio Variability [%]: (F2) / (F1)	Abundance Ratio Variability [%]: (F3) / (F1)	Abundances (Grouped): F1	Abundances (Grouped): F2	Abundances (Grouped): F3	Abundance: F1: Sample	Abundance: F2: Sample	Abundance: F3: Sample	Quan Info	Found in Sample: [S1] F1: Sample	Found in Sample: [S2] F2: Sample	Found in Sample: [S3] F3: Sample	Confidence (by Search Engine): Mascot	Percolator q-Value (by Search Engine): Mascot	Percolator PEP (by Search Engine): Mascot	Ions Score (by Search Engine): Mascot	Top Apex RT [min]	Sequence in Protein	Positions in Protein	Peptide Group Modifications in Protein	Quan Usage
	FALSE	High	[R].QITVNDLPVGR.[S]			0.0064779	0	1	12	3	973743966	973743966 [161-171]	0	1211.67	0.699	0.74	0	0	123	86	91	85520248	48435488	40026628		High	High	High	High	0	0.0003942	54	28.74	R.QITVNDLPVGR.S	[161-171]		Used
FALSE	High	Master Protein	5257007	beta-cop homolog [Homo sapiens]	0	3.731	2	2	3	2	1	953	107.1	5.94	49	2	transport	cytosol;Golgi;membrane	protein binding;structural molecule activity	Pf01602, Pf07718, Pf14806	1315	COPB1	11				1.026	0.01	0		150.4	149.6		1.34324e+07	10820105		High	High	Not Found
	Checked	Confidence	Annotated Sequence	Modifications	Modifications in Master Proteins	Qvality PEP	Qvality q-value	# Protein Groups	# Proteins	# PSMs	Master Protein Accessions	Positions in Master Proteins	# Missed Cleavages	Theo. MH+ [Da]	Abundance Ratio: (F2) / (F1)	Abundance Ratio: (F3) / (F1)	Abundance Ratio Variability [%]: (F2) / (F1)	Abundance Ratio Variability [%]: (F3) / (F1)	Abundances (Grouped): F1	Abundances (Grouped): F2	Abundances (Grouped): F3	Abundance: F1: Sample	Abundance: F2: Sample	Abundance: F3: Sample	Quan Info	Found in Sample: [S1] F1: Sample	Found in Sample: [S2] F2: Sample	Found in Sample: [S3] F3: Sample	Confidence (by Search Engine): Mascot	Percolator q-Value (by Search Engine): Mascot	Percolator PEP (by Search Engine): Mascot	Ions Score (by Search Engine): Mascot	Top Apex RT [min]	Sequence in Protein	Positions in Protein	Peptide Group Modifications in Protein	Quan Usage
	FALSE	High	[K].VCHANPSER.[A]	1xCarboxymethyl [C2]		0.199666	0	1	2	1	5257007	5257007 [234-242]	0	1070.47	0.01	0.01			300			422495				High	Not Found	Not Found	High	0	0.05644	23	8.51	K.VCHANPSER.A	[234-242]		Used
	FALSE	High	[K].DLQHPNEFIR.[G]			0.0374369	0	1	2	2	5257007	5257007 [108-117]	0	1268.64	1.026	0.01	0		148.1	151.9		13009913	10820105			High	High	Not Found	High	0	0.005681	31	26.98	K.DLQHPNEFIR.G	[108-117]		Used
FALSE	High	Master Protein	133925811	transportin-1 isoform 1 [Homo sapiens]	0	3.715	1	1	1	1	1	898	102.3	4.98	47	1	cellular component movement;regulation of biological process;transport	cytoplasm;cytosol;membrane;nucleus	protein binding;RNA binding;transporter activity	Pf03810, Pf13513, Pf13646	3842	TNPO1	5		ENSG00000083312.17												Not Found	High	Not Found
	Checked	Confidence	Annotated Sequence	Modifications	Modifications in Master Proteins	Qvality PEP	Qvality q-value	# Protein Groups	# Proteins	# PSMs	Master Protein Accessions	Positions in Master Proteins	# Missed Cleavages	Theo. MH+ [Da]	Abundance Ratio: (F2) / (F1)	Abundance Ratio: (F3) / (F1)	Abundance Ratio Variability [%]: (F2) / (F1)	Abundance Ratio Variability [%]: (F3) / (F1)	Abundances (Grouped): F1	Abundances (Grouped): F2	Abundances (Grouped): F3	Abundance: F1: Sample	Abundance: F2: Sample	Abundance: F3: Sample	Quan Info	Found in Sample: [S1] F1: Sample	Found in Sample: [S2] F2: Sample	Found in Sample: [S3] F3: Sample	Confidence (by Search Engine): Mascot	Percolator q-Value (by Search Engine): Mascot	Percolator PEP (by Search Engine): Mascot	Ions Score (by Search Engine): Mascot	Top Apex RT [min]	Sequence in Protein	Positions in Protein	Peptide Group Modifications in Protein	Quan Usage
	FALSE	High	[R].QSSFALLGDLTK.[A]			0.00674726	0	1	16	1	133925811	133925811 [693-704]	0	1279.69											Not Reliable	Not Found	High	Not Found	High	0	0.0001928	47		R.QSSFALLGDLTK.A	[693-704]		Not Used
FALSE	High	Master Protein	1034645578	PREDICTED: 40S ribosomal protein S14 isoform X1 [Homo sapiens]	0	3.573	6	1	3	1	1	178	19.2	9.23	163	1	cell differentiation;cell organization and biogenesis;metabolic process;regulation of biological process;transport	cytosol;membrane;mitochondrion;ribosome	protein binding;RNA binding;structural molecule activity;translation regulator activity	Pf00411	6208	RPS14	5	Cytoplasmic Ribosomal Proteins			0.616	0.01	0		185.6	114.4		49931072	24944752		High	High	Not Found
	Checked	Confidence	Annotated Sequence	Modifications	Modifications in Master Proteins	Qvality PEP	Qvality q-value	# Protein Groups	# Proteins	# PSMs	Master Protein Accessions	Positions in Master Proteins	# Missed Cleavages	Theo. MH+ [Da]	Abundance Ratio: (F2) / (F1)	Abundance Ratio: (F3) / (F1)	Abundance Ratio Variability [%]: (F2) / (F1)	Abundance Ratio Variability [%]: (F3) / (F1)	Abundances (Grouped): F1	Abundances (Grouped): F2	Abundances (Grouped): F3	Abundance: F1: Sample	Abundance: F2: Sample	Abundance: F3: Sample	Quan Info	Found in Sample: [S1] F1: Sample	Found in Sample: [S2] F2: Sample	Found in Sample: [S3] F3: Sample	Confidence (by Search Engine): Mascot	Percolator q-Value (by Search Engine): Mascot	Percolator PEP (by Search Engine): Mascot	Ions Score (by Search Engine): Mascot	Top Apex RT [min]	Sequence in Protein	Positions in Protein	Peptide Group Modifications in Protein	Quan Usage
	FALSE	High	[K].TPGPGAQSALR.[A]			0.00824533	0	1	2	3	1034645578	1034645578 [107-117]	0	1054.56	0.616	0.01	0		185.6	114.4		49931072	24944752			High	High	Not Found	High	0	0.000277	79	21.57	K.TPGPGAQSALR.A	[107-117]		Used
FALSE	High	Master Protein	1024864169	30S ribosomal protein S4 [Lactobacillus harbinensis]	0	3.522	6	1	1	1	1	194	22.6	10.65	36	1	metabolic process		RNA binding;structural molecule activity	Pf00163, Pf01479								100					300			7.54628e+06	Not Found	Not Found	High
	Checked	Confidence	Annotated Sequence	Modifications	Modifications in Master Proteins	Qvality PEP	Qvality q-value	# Protein Groups	# Proteins	# PSMs	Master Protein Accessions	Positions in Master Proteins	# Missed Cleavages	Theo. MH+ [Da]	Abundance Ratio: (F2) / (F1)	Abundance Ratio: (F3) / (F1)	Abundance Ratio Variability [%]: (F2) / (F1)	Abundance Ratio Variability [%]: (F3) / (F1)	Abundances (Grouped): F1	Abundances (Grouped): F2	Abundances (Grouped): F3	Abundance: F1: Sample	Abundance: F2: Sample	Abundance: F3: Sample	Quan Info	Found in Sample: [S1] F1: Sample	Found in Sample: [S2] F2: Sample	Found in Sample: [S3] F3: Sample	Confidence (by Search Engine): Mascot	Percolator q-Value (by Search Engine): Mascot	Percolator PEP (by Search Engine): Mascot	Ions Score (by Search Engine): Mascot	Top Apex RT [min]	Sequence in Protein	Positions in Protein	Peptide Group Modifications in Protein	Quan Usage
	FALSE	High	[K].QVVNIPSFIVR.[L]			0.00883347	0	1	8	1	1024864169	1024864169 [140-150]	0	1271.75		100					300			7.54628e+06		Not Found	Not Found	High	High	0	0.0003005	36	25.65	K.QVVNIPSFIVR.L	[140-150]		Used
FALSE	High	Master Protein	358440058	Chain A, Structure Of Hsddb1-Drddb2 Bound To A 13 Bp Cpd-Duplex ( Purine At D-1 Position) At 3.0 A Resolution (Cpd 1)	0	3.375	1	1	2	1	1	1159	129.1	5.43	63	1		nucleus		Pf03178, Pf10433							0.01	0.01			300			1.30308e+06			High	Not Found	Not Found
	Checked	Confidence	Annotated Sequence	Modifications	Modifications in Master Proteins	Qvality PEP	Qvality q-value	# Protein Groups	# Proteins	# PSMs	Master Protein Accessions	Positions in Master Proteins	# Missed Cleavages	Theo. MH+ [Da]	Abundance Ratio: (F2) / (F1)	Abundance Ratio: (F3) / (F1)	Abundance Ratio Variability [%]: (F2) / (F1)	Abundance Ratio Variability [%]: (F3) / (F1)	Abundances (Grouped): F1	Abundances (Grouped): F2	Abundances (Grouped): F3	Abundance: F1: Sample	Abundance: F2: Sample	Abundance: F3: Sample	Quan Info	Found in Sample: [S1] F1: Sample	Found in Sample: [S2] F2: Sample	Found in Sample: [S3] F3: Sample	Confidence (by Search Engine): Mascot	Percolator q-Value (by Search Engine): Mascot	Percolator PEP (by Search Engine): Mascot	Ions Score (by Search Engine): Mascot	Top Apex RT [min]	Sequence in Protein	Positions in Protein	Peptide Group Modifications in Protein	Quan Usage
	FALSE	High	[K].DSAATTDEER.[Q]			0.0108609	0	1	23	2	358440058	358440058 [999-1008]	0	1094.46	0.01	0.01			300			1.30308e+06				High	Not Found	Not Found	High	0	0.0004213	63	8.15	K.DSAATTDEER.Q	[999-1008]		Used
FALSE	High	Master Protein	21687102	mitochondrial import inner membrane translocase subunit TIM14 isoform 1 [Homo sapiens]	0	3.349	12	1	1	1	1	116	12.5	10.1	23	1	metabolic process;transport	membrane;mitochondrion	protein binding	Pf00226	131118	DNAJC19	3		ENSG00000205981.6			100					300			6.01857e+06	Not Found	Not Found	High
	Checked	Confidence	Annotated Sequence	Modifications	Modifications in Master Proteins	Qvality PEP	Qvality q-value	# Protein Groups	# Proteins	# PSMs	Master Protein Accessions	Positions in Master Proteins	# Missed Cleavages	Theo. MH+ [Da]	Abundance Ratio: (F2) / (F1)	Abundance Ratio: (F3) / (F1)	Abundance Ratio Variability [%]: (F2) / (F1)	Abundance Ratio Variability [%]: (F3) / (F1)	Abundances (Grouped): F1	Abundances (Grouped): F2	Abundances (Grouped): F3	Abundance: F1: Sample	Abundance: F2: Sample	Abundance: F3: Sample	Quan Info	Found in Sample: [S1] F1: Sample	Found in Sample: [S2] F2: Sample	Found in Sample: [S3] F3: Sample	Confidence (by Search Engine): Mascot	Percolator q-Value (by Search Engine): Mascot	Percolator PEP (by Search Engine): Mascot	Ions Score (by Search Engine): Mascot	Top Apex RT [min]	Sequence in Protein	Positions in Protein	Peptide Group Modifications in Protein	Quan Usage
	FALSE	High	[R].EAALILGVSPTANK.[G]			0.0112412	0	1	3	1	21687102	21687102 [62-75]	0	1383.78		100					300			6.01857e+06		Not Found	Not Found	High	High	0	0.0004474	23	23.84	R.EAALILGVSPTANK.G	[62-75]		Used
FALSE	High	Master Protein	4506365	ras-related protein Rab-2A isoform a [Homo sapiens]	0	3.321	8	2	2	2	1	212	23.5	6.54	46	2	cell organization and biogenesis;metabolic process;regulation of biological process;response to stimulus;transport	cytosol;endoplasmic reticulum;Golgi;membrane;nucleus	catalytic activity;nucleotide binding;protein binding	Pf00009, Pf00025, Pf00071, Pf01926, Pf04670, Pf08477	5862	RAB2A	8	Focal Adhesion-PI3K-Akt-mTOR-signaling pathway	ENSG00000104388.14	AMPK signaling pathway	0.203	0.09	0	0	232	47	21	19238420	3.15809e+06	1.10047e+06	High	Peak Found	Peak Found	Acetyl [N-Term]
	Checked	Confidence	Annotated Sequence	Modifications	Modifications in Master Proteins	Qvality PEP	Qvality q-value	# Protein Groups	# Proteins	# PSMs	Master Protein Accessions	Positions in Master Proteins	# Missed Cleavages	Theo. MH+ [Da]	Abundance Ratio: (F2) / (F1)	Abundance Ratio: (F3) / (F1)	Abundance Ratio Variability [%]: (F2) / (F1)	Abundance Ratio Variability [%]: (F3) / (F1)	Abundances (Grouped): F1	Abundances (Grouped): F2	Abundances (Grouped): F3	Abundance: F1: Sample	Abundance: F2: Sample	Abundance: F3: Sample	Quan Info	Found in Sample: [S1] F1: Sample	Found in Sample: [S2] F2: Sample	Found in Sample: [S3] F3: Sample	Confidence (by Search Engine): Mascot	Percolator q-Value (by Search Engine): Mascot	Percolator PEP (by Search Engine): Mascot	Ions Score (by Search Engine): Mascot	Top Apex RT [min]	Sequence in Protein	Positions in Protein	Peptide Group Modifications in Protein	Quan Usage
	FALSE	High	[K].KEEGEAFAR.[E]			0.0425008	0	1	6	1	4506365	4506365 [131-139]	1	1036.51	0.203	0.09	0	0	232	47	21	19238420	3.15809e+06	1.10047e+06		High	Peak Found	Peak Found	High	0	0.004053	35	14.94	K.KEEGEAFAR.E	[131-139]		Used
	FALSE	High	[M].AYAYLFK.[Y]	1xAcetyl [N-Term]	4506365 1xAcetyl [N-Term]	0.302776	0.00926593	1	4	1	4506365	4506365 [2-8]	0	917.477											No Quan Values	High	Not Found	Not Found	High	0.000942	0.1178	34		M.AYAYLFK.Y	[2-8]	1xAcetyl [N-Term]	Not Used
FALSE	High	Master Protein	2352904	Dnj3/Cpr3 [Homo sapiens]	0	3.179	2	1	5	1	1	415	46.3	6.68	24	1			protein binding	Pf00226, Pf00684, Pf01556							0.419	0.115	0	0	195.6	81.9	22.6	49228110	1.66964e+07	3.5936e+06	High	High	High
	Checked	Confidence	Annotated Sequence	Modifications	Modifications in Master Proteins	Qvality PEP	Qvality q-value	# Protein Groups	# Proteins	# PSMs	Master Protein Accessions	Positions in Master Proteins	# Missed Cleavages	Theo. MH+ [Da]	Abundance Ratio: (F2) / (F1)	Abundance Ratio: (F3) / (F1)	Abundance Ratio Variability [%]: (F2) / (F1)	Abundance Ratio Variability [%]: (F3) / (F1)	Abundances (Grouped): F1	Abundances (Grouped): F2	Abundances (Grouped): F3	Abundance: F1: Sample	Abundance: F2: Sample	Abundance: F3: Sample	Quan Info	Found in Sample: [S1] F1: Sample	Found in Sample: [S2] F2: Sample	Found in Sample: [S3] F3: Sample	Confidence (by Search Engine): Mascot	Percolator q-Value (by Search Engine): Mascot	Percolator PEP (by Search Engine): Mascot	Ions Score (by Search Engine): Mascot	Top Apex RT [min]	Sequence in Protein	Positions in Protein	Peptide Group Modifications in Protein	Quan Usage
	FALSE	High	[K].ILEVHVDK.[G]			0.0796849	0	1	3	5	2352904	2352904 [218-225]	0	952.546	0.419	0.115	0	0	195.6	81.9	22.6	49228110	1.66964e+07	3.5936e+06		High	High	High	High	0	0.05694	19	23.62	K.ILEVHVDK.G	[218-225]		Used
FALSE	High	Master Protein	18999411	Similar to AFG3 ATPase family gene 3-like 2 (yeast), partial [Homo sapiens]	0	3.171	1	1	1	1	1	812	90.1	9.11	28	1	cell organization and biogenesis;cellular homeostasis;metabolic process;regulation of biological process;response to stimulus;transport	membrane;mitochondrion	catalytic activity;metal ion binding;nucleotide binding;protein binding	Pf00004, Pf01434, Pf05496, Pf06068, Pf06480, Pf07724, Pf07728, Pf13191, Pf13401	10939	AFG3L2	18				0.874	0.897	0	0	108.3	94.6	97.1	7.56459e+06	5355037	4293377	High	Peak Found	Peak Found
	Checked	Confidence	Annotated Sequence	Modifications	Modifications in Master Proteins	Qvality PEP	Qvality q-value	# Protein Groups	# Proteins	# PSMs	Master Protein Accessions	Positions in Master Proteins	# Missed Cleavages	Theo. MH+ [Da]	Abundance Ratio: (F2) / (F1)	Abundance Ratio: (F3) / (F1)	Abundance Ratio Variability [%]: (F2) / (F1)	Abundance Ratio Variability [%]: (F3) / (F1)	Abundances (Grouped): F1	Abundances (Grouped): F2	Abundances (Grouped): F3	Abundance: F1: Sample	Abundance: F2: Sample	Abundance: F3: Sample	Quan Info	Found in Sample: [S1] F1: Sample	Found in Sample: [S2] F2: Sample	Found in Sample: [S3] F3: Sample	Confidence (by Search Engine): Mascot	Percolator q-Value (by Search Engine): Mascot	Percolator PEP (by Search Engine): Mascot	Ions Score (by Search Engine): Mascot	Top Apex RT [min]	Sequence in Protein	Positions in Protein	Peptide Group Modifications in Protein	Quan Usage
	FALSE	High	[K].GAILTGPPGTGK.[T]			0.0144367	0	1	5	1	18999411	18999411 [358-369]	0	1068.6	0.874	0.897	0	0	108.3	94.6	97.1	7.56459e+06	5355037	4293377		High	Peak Found	Peak Found	High	0	0.000675	28	25.87	K.GAILTGPPGTGK.T	[358-369]		Used
FALSE	High	Master Protein	1034567868	PREDICTED: ankyrin-3 isoform X1 [Homo sapiens]	0	3.07	0	1	4	1	1	4504	494.1	6.35	17	1	cell organization and biogenesis;regulation of biological process;response to stimulus;transport	cell surface;cytoskeleton;cytosol;endoplasmic reticulum;Golgi;membrane;vacuole	protein binding;structural molecule activity	Pf00023, Pf00531, Pf00791, Pf12796, Pf13606, Pf13637, Pf13857	288	ANK3	10				0.353	0.728	0	0	144.2	50.8	105	30783374	8794644	14186918	High	High	High
	Checked	Confidence	Annotated Sequence	Modifications	Modifications in Master Proteins	Qvality PEP	Qvality q-value	# Protein Groups	# Proteins	# PSMs	Master Protein Accessions	Positions in Master Proteins	# Missed Cleavages	Theo. MH+ [Da]	Abundance Ratio: (F2) / (F1)	Abundance Ratio: (F3) / (F1)	Abundance Ratio Variability [%]: (F2) / (F1)	Abundance Ratio Variability [%]: (F3) / (F1)	Abundances (Grouped): F1	Abundances (Grouped): F2	Abundances (Grouped): F3	Abundance: F1: Sample	Abundance: F2: Sample	Abundance: F3: Sample	Quan Info	Found in Sample: [S1] F1: Sample	Found in Sample: [S2] F2: Sample	Found in Sample: [S3] F3: Sample	Confidence (by Search Engine): Mascot	Percolator q-Value (by Search Engine): Mascot	Percolator PEP (by Search Engine): Mascot	Ions Score (by Search Engine): Mascot	Top Apex RT [min]	Sequence in Protein	Positions in Protein	Peptide Group Modifications in Protein	Quan Usage
	FALSE	High	[R].IIEVHIEK.[G]			0.0872627	0	1	25	4	1034567868	1034567868 [2353-2360]	0	980.578	0.353	0.728	0	0	144.2	50.8	105	30783374	8794644	14186918		High	High	High	High	0	0.0149	17	25.57	R.IIEVHIEK.G	[2353-2360]		Used
FALSE	High	Master Protein	119570644	hCG1994130, isoform CRA_d [Homo sapiens]	0	2.757	5	2	3	2	1	296	33.9	9.55	60	2	metabolic process	ribosome	structural molecule activity	Pf00410, Pf02453							1.186	0.508	133.18	0	131.3	112.1	56.6	14930276	10327785	4.06918e+06	High	High	High
	Checked	Confidence	Annotated Sequence	Modifications	Modifications in Master Proteins	Qvality PEP	Qvality q-value	# Protein Groups	# Proteins	# PSMs	Master Protein Accessions	Positions in Master Proteins	# Missed Cleavages	Theo. MH+ [Da]	Abundance Ratio: (F2) / (F1)	Abundance Ratio: (F3) / (F1)	Abundance Ratio Variability [%]: (F2) / (F1)	Abundance Ratio Variability [%]: (F3) / (F1)	Abundances (Grouped): F1	Abundances (Grouped): F2	Abundances (Grouped): F3	Abundance: F1: Sample	Abundance: F2: Sample	Abundance: F3: Sample	Quan Info	Found in Sample: [S1] F1: Sample	Found in Sample: [S2] F2: Sample	Found in Sample: [S3] F3: Sample	Confidence (by Search Engine): Mascot	Percolator q-Value (by Search Engine): Mascot	Percolator PEP (by Search Engine): Mascot	Ions Score (by Search Engine): Mascot	Top Apex RT [min]	Sequence in Protein	Positions in Protein	Peptide Group Modifications in Protein	Quan Usage
	FALSE	High	[R].QVLIRPCSK.[V]	1xCarboxymethyl [C7]		0.11128	0	1	6	1	119570644	119570644 [190-198]	0	1101.61	2.659	0.01	0		82	218		2276760	4905894			Peak Found	High	Not Found	High	0	0.02053	11	22.62	R.QVLIRPCSK.V	[190-198]		Used
	FALSE	High	[K].CGVISPR.[FS]	1xCarboxymethyl [C1]		0.252655	0.00383315	1	8	2	119570644	119570644 [238-244]	0	789.392	0.529	0.508	0	0	147.3	77.9	74.8	12653516	5421891	4.06918e+06		High	Peak Found	High	High	0.0003815	0.0913	41	22.32	K.CGVISPR.F	[238-244]		Used
FALSE	High	Master Protein	1034673396	PREDICTED: peroxiredoxin-4 isoform X1 [Homo sapiens]	0	2.742	3	1	3	1	1	350	39.7	6.86	93	1	cell organization and biogenesis;cellular homeostasis;metabolic process;regulation of biological process;transport	cytosol;endoplasmic reticulum;extracellular;mitochondrion;nucleus;organelle lumen	antioxidant activity;catalytic activity;protein binding	Pf00578, Pf08534, Pf10417	10549	PRDX4	X	Selenium Micronutrient Network			0.941	0.568	0	0	119.5	112.5	67.9	86715912	66140556	31191486	High	High	High
	Checked	Confidence	Annotated Sequence	Modifications	Modifications in Master Proteins	Qvality PEP	Qvality q-value	# Protein Groups	# Proteins	# PSMs	Master Protein Accessions	Positions in Master Proteins	# Missed Cleavages	Theo. MH+ [Da]	Abundance Ratio: (F2) / (F1)	Abundance Ratio: (F3) / (F1)	Abundance Ratio Variability [%]: (F2) / (F1)	Abundance Ratio Variability [%]: (F3) / (F1)	Abundances (Grouped): F1	Abundances (Grouped): F2	Abundances (Grouped): F3	Abundance: F1: Sample	Abundance: F2: Sample	Abundance: F3: Sample	Quan Info	Found in Sample: [S1] F1: Sample	Found in Sample: [S2] F2: Sample	Found in Sample: [S3] F3: Sample	Confidence (by Search Engine): Mascot	Percolator q-Value (by Search Engine): Mascot	Percolator PEP (by Search Engine): Mascot	Ions Score (by Search Engine): Mascot	Top Apex RT [min]	Sequence in Protein	Positions in Protein	Peptide Group Modifications in Protein	Quan Usage
	FALSE	High	[R].LVQAFQYTDK.[H]			0.026195	0	1	14	3	1034673396	1034673396 [231-240]	0	1212.63	0.941	0.568	0	0	119.5	112.5	67.9	86715912	66140556	31191486		High	High	High	High	0	0.001812	43	27.22	R.LVQAFQYTDK.H	[231-240]		Used
FALSE	High	Master Protein	189054414	unnamed protein product [Homo sapiens]	0	2.684	2	1	3	1	1	720	80.3	8.46	139	1	cell organization and biogenesis;metabolic process;regulation of biological process;response to stimulus;transport	endoplasmic reticulum;Golgi;membrane	catalytic activity;nucleotide binding;protein binding	Pf00501	2181	ACSL3	2	Fatty Acid Biosynthesis; Mitochondrial LC-Fatty Acid Beta-Oxidation; Fatty Acid Beta Oxidation			0.918	0.01	0		156.4	143.6		11861266	8821136		High	High	High
	Checked	Confidence	Annotated Sequence	Modifications	Modifications in Master Proteins	Qvality PEP	Qvality q-value	# Protein Groups	# Proteins	# PSMs	Master Protein Accessions	Positions in Master Proteins	# Missed Cleavages	Theo. MH+ [Da]	Abundance Ratio: (F2) / (F1)	Abundance Ratio: (F3) / (F1)	Abundance Ratio Variability [%]: (F2) / (F1)	Abundance Ratio Variability [%]: (F3) / (F1)	Abundances (Grouped): F1	Abundances (Grouped): F2	Abundances (Grouped): F3	Abundance: F1: Sample	Abundance: F2: Sample	Abundance: F3: Sample	Quan Info	Found in Sample: [S1] F1: Sample	Found in Sample: [S2] F2: Sample	Found in Sample: [S3] F3: Sample	Confidence (by Search Engine): Mascot	Percolator q-Value (by Search Engine): Mascot	Percolator PEP (by Search Engine): Mascot	Ions Score (by Search Engine): Mascot	Top Apex RT [min]	Sequence in Protein	Positions in Protein	Peptide Group Modifications in Protein	Quan Usage
	FALSE	High	[K].LQAGEYVSLGK.[V]			0.0283133	0	1	11	3	189054414	189054414 [586-596]	0	1164.63	0.918	0.01	0		156.4	143.6		11861266	8821136			High	High	High	High	0	0.004373	59	27.55	K.LQAGEYVSLGK.V	[586-596]		Used
FALSE	High	Master Protein	19851923	CLL-associated antigen KW-14 [Homo sapiens]	0	2.676	2	1	1	1	1	734	78.2	9.47	17	1	cell organization and biogenesis;regulation of biological process;response to stimulus	cytosol;nucleus	protein binding;RNA binding	Pf04146	51441	YTHDF2	1				0.01	0.01			300			716924			High	Not Found	Not Found
[truncated: 128 more rows]
