# Supplementary material for: Cryo-EM structure of the volume-regulated anion channel LRRC8D isoform identifies features important for substrate permeation
Source: Commun Biol. 2020 May 15;3:240. doi: 10.1038/s42003-020-0951-z (PMC7229184; doi:10.1038/s42003-020-0951-z)
Supplement: Supplementary file 3 — Supplementary Data 2 [file 42003_2020_951_MOESM3_ESM.xlsx]

## Sheet: Fig4b
Source data for Figure 4b
	Figure 4b
	Current Density (pA/pF)
		WT	2C	3C	4C	5C	6C	7C	8C	9C	10C
	1	121.16	25.3185	97.2036	69.4937	115.751	26.4961	65.678	156.228	10.6056	69.7551
	2	41.1602	46.2585	38.3738	108.653	89.6838	50.3647	131.013	198.879	69.0654	94.583
	3	64.6683	57.5157	156.976	120.311	126.249	7.67103	111.098	224.096	32.42	153.194
	4	80.0402	71.9756	43.8764	101.284	127.546	57.7463	149.025	122.456	20.276	98.5989
	5	139.427	42.5111	43.1274	85.5349	68.8076	56.1039	80.4373	225.643	41.5655	113.626
	6	95.6954	70.389	25.7081	72.3488	164.297	79.416	40.7152	254.683	94.5249	101.092
	7	81.7787	82.0379	87.4324	70.6138	77.6727	39.247	36.6108	72.8105	55.0392	30.5576
	8	104.314	28.8389	193.673	110.273	76.1432	22.4526	91.0902	134.281	34.2812	91.0947
	9								210.861	270.367	97.7871
	average	91.0305	53.1057	85.7964	92.3139	105.769	42.4372	88.2085	177.771	69.7938	94.4764
	se	11.0491	7.3575	21.6606	7.18379	11.7342	8.15452	14.3609	19.8346	26.4757	10.9255
	number	8	8	8	8	8	8	8	9	9	9

## Sheet: Fig4d
Source data for Figure 4d
	Figure 4d
	MTSES application
		WT	2C	3C	4C	5C	6C	7C	8C	9C	10C
	1	1.20528	1.04623	0.762977	1.46266	0.900543	1.04623	0.141935	1.05069	1.27047	0.195815
	2	1.14545	1.87588	1.57875	3.06493	0.917144	1.04186	0.210827	1.11877	1.0221	0.24642
	3	1.37554	1.52101	0.893527	1.67479	0.946495	1.07337	0.218717	1.20906	0.958781	0.0687277
	4	1.38108	1.04484	1.2031	1.52425	0.79612	2.1836	0.0381541	1.09026	0.878534	0.188022
	5	1.39874	1.02628	0.908147	4.04405	0.89169	1.24331	0.168781	1.04967	1.20284	0.172218
	6		0.986671		4.84796				0.987473
	average	1.30122	1.25015	1.0693	2.76977	0.890398	1.31768	0.155683	1.08432	1.06655	0.17424
	se	0.0523835	0.14924	0.146311	0.591287	0.0253526	0.219636	0.0325483	0.030819	0.073858	0.0291568
	number	5	6	5	6	5	5	5	6	5	5
